# Supplementary material for: Genetic Analysis and Fine Mapping of a New Rice Mutant, Leaf Tip Senescence 2
Source: Int J Mol Sci. 2024 Jun 27;25(13):7082. doi: 10.3390/ijms25137082 (PMC11241029; doi:10.3390/ijms25137082)
Supplement: Supplementary file 1 [file ijms-25-07082-s001.zip › Additional file S2.xlsx]

## Sheet: Sheet1
id	baseMean	baseMean_WT	baseMean_lts2	foldChange(lts2/WT)(lts2/wt)	log2FoldChange	pval	padj	Chromosome	Start Site	End Site	Direction	Length	Name	GO	KEGG	EC	Description
Os05g0202800	14716	29082.7	349.419	0.0120147	-6.37906	4.41933e-53	1.15892e-48	5	6393899	6396069	+	667	MTd	-	-	-	Similar to Metallothionein-like protein 3B
Os02g0194700	2100.42	3756.79	444.057	0.118201	-3.08068	1.89415e-52	2.48361e-48	2	5276686	5282626	-	3158	OsLOX1	GO:0006633;GO:0016491;GO:0016491;GO:0016491;GO:0016702;GO:0016702;GO:0016702;GO:0031408;GO:0031408;GO:0046872;GO:0046872;GO:0046872;GO:0046872;GO:0051213;GO:0055114;GO:0005515;GO:0006629;GO:0006631;GO:0006633;GO:0016491;GO:0016491;GO:0016491;GO:0016702;GO:0016702;GO:0016702;GO:0016702;GO:0031408;GO:0031408;GO:0034440;GO:0046872;GO:0046872;GO:0046872;GO:0046872;GO:0051213;GO:0055114;	K00454	[EC:1.13.11.12]	Similar to Lipoxygenase 2.3, chloroplast precursor (EC 1.13.11.12) (LOX2:Hv:3)
Os04g0369600	140.218	9.30069	271.135	29.1521	4.86553	3.21059e-45	2.80649e-41	4	17960744	17962821	-	1155	-	GO:0004674;GO:0005509;GO:0005509;GO:0005509;GO:0006468;GO:0016020;GO:0016301;GO:0016310;GO:0030247;GO:0030247;	-	-	Similar to OSIGBa0107E14.3 protein
Os10g0543500	280.737	7.30648	554.167	75.846	6.245	4.21512e-44	2.76343e-40	10	21224757	21226937	+	1471	OsSTRL19	GO:0005773;GO:0005783;GO:0009058;GO:0009058;GO:0016020;GO:0016844;GO:0016844;	-	-	Six-bladed beta-propeller, TolB-like domain containing protein
Os01g0100100	916.064	915.905	916.222	1.00035	0.000498965	0.883171	1	1	2983	10815	+	2935	-	GO:0005096;GO:0005096;GO:0005623;GO:0006886;GO:0006886;GO:0017137;GO:0090630;GO:0090630;	K00026	[EC:1.1.1.37]	RabGAP/TBC domain containing protein
Os03g0405500	440.029	86.6608	793.396	9.15519	3.19459	1.51108e-42	6.60443e-39	3	16590192	16595911	+	2056	-	GO:0005623;GO:0045454;GO:0005623;GO:0016491;GO:0045454;GO:0047134;	K17609	[EC:1.8.1.8]	Similar to PDI-like protein
Os01g0100200	1.36592	0.999174	1.73267	1.73411	0.794191	0.737086	1	1	11218	12435	+	1127	-	-	-	-	Conserved hypothetical protein
Os04g0678700	263.456	487.767	39.1454	0.0802542	-3.63928	3.38183e-40	1.10856e-36	4	34663055	34664559	+	1384	OsPorA	GO:0009507;GO:0009507;GO:0009536;GO:0015979;GO:0015979;GO:0015995;GO:0015995;GO:0016491;GO:0016630;GO:0016630;GO:0016630;GO:0016630;GO:0055114;	K00218	[EC:1.3.1.33]	Similar to Protochlorophyllide reductase (EC 1.3.1.33) (PCR) (NADPH- protochlorophyllide oxidoreductase) (POR) (Fragment)
Os12g0170800	414.023	88.5657	739.481	8.34952	3.06169	1.49003e-39	4.34163e-36	12	3602558	3605040	+	988	-	-	-	-	Similar to Citrate binding protein precursor
Os08g0507100	189.753	28.1059	351.4	12.5027	3.64417	4.93745e-39	1.2948e-35	8	25109674	25111322	-	1649	CYP76M10	GO:0004497;GO:0005506;GO:0005506;GO:0016020;GO:0016020;GO:0016021;GO:0016021;GO:0016102;GO:0016491;GO:0016705;GO:0016705;GO:0016709;GO:0016709;GO:0020037;GO:0020037;GO:0020037;GO:0046872;GO:0055114;	-	-	Cytochrome P450 family protein
Os07g0680400	190.306	29.9977	350.614	11.688	3.54696	8.50716e-38	2.02811e-34	7	28828798	28831910	-	1776	WRKY47	GO:0003677;GO:0003700;GO:0003700;GO:0003700;GO:0005634;GO:0005634;GO:0006355;GO:0006355;GO:0043565;GO:0043565;	-	-	WRKY transcription factor, Drought toleranc
Os03g0306200	1178.54	321.083	2035.99	6.341	2.66471	5.49227e-37	1.20024e-33	3	10866500	10868422	-	1029	OsWD40-69	GO:0005515;GO:0005634;GO:0005634;GO:0006357;GO:0006357;GO:0007010;GO:0007010;GO:0008360;	-	-	Similar to transducin family protein / WD-40 repeat family protein
Os04g0688500	650.948	5.94506	1295.95	217.988	7.7681	1.64141e-35	3.31111e-32	4	35215245	35216755	-	1384	prx62	GO:0004601;GO:0004601;GO:0004601;GO:0004601;GO:0004601;GO:0005576;GO:0005576;GO:0006979;GO:0006979;GO:0006979;GO:0006979;GO:0009505;GO:0009505;GO:0009506;GO:0009506;GO:0016491;GO:0020037;GO:0020037;GO:0020037;GO:0020037;GO:0042744;GO:0042744;GO:0042744;GO:0046872;GO:0046872;GO:0055114;GO:0098869;	K00430	[EC:1.11.1.7]	Peroxidase (EC 1.11.1.7)
Os05g0214300	450.09	785.499	114.68	0.145996	-2.776	1.36188e-34	2.55099e-31	5	7083049	7085033	+	783	OsSWEET3a	GO:0005886;GO:0005886;GO:0008643;GO:0016020;GO:0016021;GO:0016021;GO:0016021;GO:0016021;GO:0051119;	K15382	-	Similar to Bidirectional sugar transporter SWEET3a
Os05g0462000	245.999	443.943	48.0562	0.108249	-3.20758	1.89587e-34	3.31449e-31	5	22678313	22679102	-	394	-	-	-	-	Similar to plant-specific domain TIGR01589 family protein
Os11g0474900	95.9227	6.28344	185.562	29.5319	4.8842	2.06252e-31	3.38047e-28	11	16441481	16442206	-	519	-	GO:0000287;GO:0000287;GO:0010333;GO:0010333;GO:0016102;GO:0016102;	-	-	Similar to Stemar-13-ene synthase
Os03g0371300	452.847	774.83	130.863	0.168893	-2.56582	8.30006e-31	1.28036e-27	3	14567492	14571380	+	627	CYP72A1	GO:0005506;GO:0005506;GO:0016705;GO:0016705;GO:0020037;GO:0020037;GO:0020037;GO:0055114;	-	-	Similar to Cytochrome P450 CYP709E4
Os02g0140400	212.474	396.505	28.4437	0.0717361	-3.80116	1.80612e-29	2.63131e-26	2	2161770	2166648	-	1720	OsOSC4	GO:0000250;GO:0000250;GO:0005811;GO:0005811;GO:0016104;GO:0016104;GO:0016866;GO:0016866;GO:0042300;GO:0042300;	-	-	Similar to Beta-amyrin synthase
Os04g0201800	381.511	653.481	109.541	0.167626	-2.57668	6.32727e-29	8.73296e-26	4	6912953	6925360	-	1209	-	GO:0003333;GO:0005774;GO:0005774;GO:0005886;GO:0005886;GO:0006865;GO:0015171;GO:0016020;GO:0016021;GO:0016021;	K15015	-	Similar to H0512B01.7 protein
Os08g0137800	48.5243	1.31557	95.7331	72.7693	6.18526	2.24525e-28	2.94397e-25	8	2129613	2130595	+	869	OsUCL24	GO:0009055;GO:0009055;GO:0009055;GO:0016020;GO:0016021;GO:0016021;GO:0022900;GO:0046658;GO:0046658;	-	-	Cupredoxin domain containing protein
Os04g0468600	465.257	57.9167	872.596	15.0664	3.91326	3.75135e-28	4.68454e-25	4	23408498	23410250	-	1641	-	-	-	-	Hypothetical conserved gene
Os03g0371350	175.736	311.808	39.6645	0.127208	-2.97474	7.10951e-28	8.47453e-25	3	14571477	14572023	+	447	CYP72A1	GO:0005506;GO:0005506;GO:0016021;GO:0016705;GO:0016705;GO:0020037;GO:0020037;GO:0020037;GO:0055114;	-	-	Similar to Cytochrome P450 family protein, expressed
Os01g0100400	64.0723	67.9287	60.2159	0.886457	-0.173877	0.479736	0.886997	1	12721	15685	+	2161	-	GO:0005507;GO:0005507;GO:0005507;GO:0005886;GO:0005886;GO:0009506;GO:0009506;GO:0016491;GO:0016491;GO:0016491;GO:0016722;GO:0046658;GO:0055114;	-	-	Similar to Pectinesterase-like protein
Os04g0688600	83.7362	8.50423	158.968	18.6928	4.22441	1.28235e-27	1.40118e-24	4	35221653	35223996	-	2254	prx63	GO:0004601;GO:0004601;GO:0004601;GO:0004601;GO:0004601;GO:0005576;GO:0005576;GO:0006979;GO:0006979;GO:0006979;GO:0006979;GO:0009505;GO:0009505;GO:0009506;GO:0009506;GO:0016491;GO:0020037;GO:0020037;GO:0020037;GO:0020037;GO:0042744;GO:0042744;GO:0042744;GO:0046872;GO:0046872;GO:0055114;GO:0098869;	K00430	[EC:1.11.1.7]	Peroxidase (EC 1.11.1.7)
Os08g0111300	135.457	29.197	241.717	8.27882	3.04943	5.06326e-26	5.31116e-23	8	594453	598038	-	1835	-	GO:0016747;GO:0016747;	-	-	Transferase family protein
Os11g0645400	145.875	258.009	33.7422	0.130779	-2.93479	5.47604e-26	5.52321e-23	11	25617774	25618559	+	786	-	GO:0005576;GO:0048046;GO:0048046;	-	-	Plant disease resistance response protein family protein
Os01g0100500	567.401	663.669	471.132	0.709889	-0.494334	0.0162768	0.125838	1	16399	20144	+	2222	-	GO:0016020;GO:0016021;GO:0016021;	-	-	Immunoglobulin-like domain containing protein
Os06g0160700	979.951	1585.23	374.675	0.236354	-2.08098	6.11886e-25	5.73075e-22	6	3079296	3086808	-	2623	SSI	GO:0004373;GO:0004373;GO:0009011;GO:0009011;GO:0009501;GO:0009501;GO:0009507;GO:0009507;GO:0009507;GO:0009507;GO:0009536;GO:0009570;GO:0009570;GO:0009960;GO:0010021;GO:0010021;GO:0016740;GO:0016757;GO:0016757;GO:0019252;GO:0019252;GO:0033201;GO:0033201;GO:0033201;	K00703	[EC:2.4.1.21]	Starch synthase, Starch biosynthesi
Os09g0478300	1147.95	1838.93	456.977	0.248502	-2.00867	2.07404e-24	1.87551e-21	9	18316004	18322383	-	3343	OsCslE6	GO:0005794;GO:0005802;GO:0005886;GO:0009833;GO:0016020;GO:0016020;GO:0016020;GO:0016021;GO:0016021;GO:0016740;GO:0016757;GO:0016759;GO:0016760;GO:0016760;GO:0030244;GO:0030244;GO:0030244;GO:0071555;	-	-	Similar to Cellulose synthase-like protein E6
Os10g0537800	56.4762	2.29182	110.661	48.285	5.5935	3.03611e-24	2.65396e-21	10	20956884	20958287	+	1404	-	GO:0004190;GO:0005576;GO:0006508;GO:0006508;GO:0008233;GO:0030163;	-	-	Peptidase aspartic, catalytic domain containing protein
Os12g0431100	163.832	22.848	304.817	13.3411	3.73781	4.49694e-24	3.80412e-21	12	13879364	13881474	+	1620	-	GO:0000166;GO:0005524;GO:0005524;GO:0005524;GO:0005524;GO:0016887;GO:0016887;	-	-	ATPase, AAA-type, core domain containing protein
Os03g0772600	496.623	180.293	812.954	4.50906	2.17283	6.4899e-24	5.31847e-21	3	32008474	32010598	+	2125	-	GO:0000166;GO:0002229;GO:0002229;GO:0004672;GO:0004672;GO:0004675;GO:0004675;GO:0004713;GO:0004713;GO:0005524;GO:0005524;GO:0005524;GO:0005524;GO:0005886;GO:0005886;GO:0005886;GO:0006468;GO:0006468;GO:0006952;GO:0007178;GO:0016020;GO:0016021;GO:0016021;GO:0018108;GO:0030246;GO:0030246;GO:0030246;GO:0042742;GO:0042742;	-	-	Similar to Lectin-like receptor kinase 7;2
Os03g0371400	177.289	305.967	48.611	0.158877	-2.65402	7.27298e-24	5.7796e-21	3	14572500	14573221	+	577	-	GO:0004497;GO:0004497;GO:0005506;GO:0005506;GO:0016021;GO:0016491;GO:0016705;GO:0016705;GO:0020037;GO:0020037;GO:0020037;GO:0046872;GO:0055114;	-	-	Cytochrome P450 family protein
Os05g0582000	467.96	760.813	175.107	0.230157	-2.11931	1.84569e-23	1.42357e-20	5	28957544	28958711	-	1168	-	-	-	-	Plant Basic Secretory Protein domain containing protein
Os07g0601000	411.294	680.583	142.005	0.208653	-2.26082	1.13581e-22	8.51012e-20	7	24515344	24517707	-	1161	-	GO:0003824;GO:0003824;GO:0016491;GO:0016616;GO:0016616;GO:0050662;	-	-	Similar to NADPH HC toxin reductase (Fragment)
Os12g0639600	81.2063	14.1915	148.221	10.4443	3.38465	1.32954e-22	9.68496e-20	12	27430195	27435072	+	2983	-	GO:0003824;GO:0003824;GO:0003824;	-	-	Similar to Hedgehog-interacting-like protein
Os06g0314501	66.3438	9.15262	123.535	13.4972	3.75459	1.83009e-22	1.29709e-19	6	12076313	12079453	-	1218	-	-	-	-	Conserved hypothetical protein
Os09g0431100	103.314	22.1753	184.453	8.31795	3.05623	2.35866e-22	1.62772e-19	9	15752949	15762817	+	3184	OsGLR1.3	GO:0004970;GO:0005886;GO:0005886;GO:0006811;GO:0015276;GO:0015276;GO:0015276;GO:0016020;GO:0016020;GO:0016020;GO:0016021;GO:0016021;GO:0034220;GO:0038023;	K05387	-	GPCR, family 3, metabotropic glutamate receptor- like protein
Os09g0272000	1257.18	1978.19	536.162	0.271036	-1.88344	4.49203e-22	3.02049e-19	9	5395272	5396709	-	1180	-	-	-	-	Heavy metal transport/detoxification protein domain containing protein
Os01g0100600	166.217	149.068	183.365	1.23008	0.298748	0.20155	0.599242	1	22841	26892	+	1960	-	GO:0003676;GO:0003676;GO:0003676;	-	-	Single-stranded nucleic acid binding R3H domain containing protein
Os10g0470700	420.672	162.599	678.744	4.17434	2.06155	5.67586e-21	3.63034e-18	10	17415606	17420814	+	2105	OsPTR3	GO:0015333;GO:0016020;GO:0016020;GO:0016020;GO:0016021;GO:0016021;GO:0022857;GO:0022857;GO:0035673;GO:0055085;GO:0055085;GO:1904680;	-	-	Similar to Peptide transporter
Os10g0409400	44.3544	3.63445	85.0743	23.4078	4.54892	9.70348e-21	6.05867e-18	10	14171332	14172873	-	1220	RD22	-	-	-	beta subunit of polygalacturonase 1, Abiotic stress respons
Os04g0370900	360.333	42.0556	678.61	16.136	4.01221	3.20853e-20	1.95676e-17	4	18042184	18049429	-	2558	-	GO:0004672;GO:0004672;GO:0004674;GO:0004674;GO:0004674;GO:0005509;GO:0005509;GO:0005509;GO:0005524;GO:0005524;GO:0005524;GO:0005886;GO:0005886;GO:0006468;GO:0006468;GO:0006468;GO:0007166;GO:0007166;GO:0016020;GO:0016021;GO:0016021;GO:0016301;GO:0016310;GO:0030247;GO:0030247;GO:0004672;GO:0004672;GO:0004672;GO:0004674;GO:0005509;GO:0005509;GO:0005509;GO:0005524;GO:0005524;GO:0005524;GO:0006468;GO:…	-	-	Similar to H0607F01.5 protein
Os02g0314300	741.757	1163.85	319.666	0.274663	-1.86427	5.03676e-20	3.00191e-17	2	12432303	12448557	+	1795	OsCAX1c	GO:0005773;GO:0005774;GO:0006811;GO:0006812;GO:0006812;GO:0006816;GO:0006816;GO:0006816;GO:0006874;GO:0008324;GO:0008324;GO:0009705;GO:0009705;GO:0015297;GO:0015369;GO:0015369;GO:0015369;GO:0016020;GO:0016021;GO:0016021;GO:0016021;GO:0016021;GO:0055085;GO:0055085;GO:0070588;GO:0070588;	K07300	-	Sodium/calcium exchanger membrane region domain containing protein
Os06g0493100	469.203	12.5137	925.892	73.9902	6.20926	8.19588e-20	4.7762e-17	6	17066928	17068612	-	529	bphi008a	GO:0016020;GO:0016021;GO:0016021;	-	-	Conserved hypothetical protein
Os01g0100700	452.464	382.164	522.764	1.3679	0.451967	0.0834221	0.365402	1	27143	28644	+	906	RPS5	GO:0000028;GO:0000028;GO:0003723;GO:0003723;GO:0003729;GO:0003729;GO:0003735;GO:0003735;GO:0003735;GO:0003735;GO:0005840;GO:0005840;GO:0006412;GO:0006412;GO:0006412;GO:0015935;GO:0015935;GO:0019843;GO:0019843;GO:0022627;	K02989	-	Similar to 40S ribosomal protein S5-1
Os10g0417600	1565.72	651.218	2480.22	3.80858	1.92925	2.13976e-19	1.19389e-16	10	14640044	14643338	+	1590	OsGME1	GO:0003824;GO:0003824;GO:0016853;GO:0019853;GO:0047918;GO:0047918;GO:0047918;GO:0051287;GO:0051287;	K10046	-	NAD(P)-binding domain containing protein
Os11g0705200	300.228	117.448	483.008	4.11254	2.04003	5.03942e-19	2.75321e-16	11	28870115	28872329	+	2215	-	GO:0003700;GO:0003700;GO:0005634;GO:0005634;GO:0006355;GO:0043565;GO:0043565;	-	-	Similar to Scarecrow-like 9 (Fragment)
Os05g0580000	314.623	124.205	505.042	4.06619	2.02368	1.26208e-18	6.75444e-16	5	28871794	28877277	-	2311	OsAGPL3	GO:0005524;GO:0005978;GO:0008878;GO:0008878;GO:0009058;GO:0009507;GO:0016779;GO:0019252;	K00975	[EC:2.7.7.27]	Similar to ADP-glucose pyrophosphorylase (EC 2.7.7.27) (Fragment)
Os04g0121100	303.32	544.061	62.5795	0.115023	-3.12	1.4814e-18	7.76962e-16	4	1248450	1260282	+	2455	OsSub34	GO:0004252;GO:0004252;GO:0004252;GO:0006508;GO:0006508;GO:0006508;GO:0008233;GO:0008236;GO:0008236;GO:0008236;GO:0016787;	-	-	Similar to OSIGBa0115D20.4 protein
Os05g0553400	127.401	38.5771	216.224	5.60498	2.48671	1.52673e-18	7.85039e-16	5	27524786	27526242	-	1262	OsMYB55	GO:0005634;GO:0030154;GO:0043565;GO:0044212;	K09422	-	Similar to Myb-related transcription factor-like protein (MYB transcription factor)
Os08g0409100	1553.85	2363.24	744.457	0.315015	-1.66651	1.65268e-18	8.33461e-16	8	19578772	19582453	+	1777	OsTPP6	GO:0003824;GO:0003824;GO:0004805;GO:0004805;GO:0004805;GO:0004805;GO:0005992;GO:0005992;GO:0005992;GO:0005992;GO:0016311;GO:0016787;	K01087	[EC:3.1.3.12]	Trehalose-6-phosphate phosphatase
Os01g0100800	422.698	488.142	357.253	0.731863	-0.450355	0.0482033	0.260579	1	29818	34453	+	1522	-	-	-	-	Protein of unknown function DUF1664 family protein
Os04g0468000	74.2995	5.60574	142.993	25.5084	4.6729	3.16723e-18	1.5381e-15	4	23385292	23391194	-	5903	-	-	-	-	Similar to OSIGBa0128P10.7 protein
Os10g0561300	1895.02	848.238	2941.8	3.46813	1.79416	4.06608e-18	1.9387e-15	10	22124277	22127759	+	1926	-	GO:0005351;GO:0005887;GO:0015293;GO:0016020;GO:0016020;GO:0016020;GO:0016021;GO:0016021;GO:0016021;GO:0022857;GO:0022857;GO:0055085;GO:0055085;	K24193	-	Similar to Monosaccharid transporter
Os01g0100900	1154.91	1058.71	1251.11	1.18173	0.240906	0.148702	0.512695	1	35623	41136	+	1869	SPL1	GO:0003824;GO:0003824;GO:0005783;GO:0005783;GO:0005783;GO:0005783;GO:0005789;GO:0005789;GO:0006629;GO:0006665;GO:0006665;GO:0008117;GO:0008117;GO:0008117;GO:0008117;GO:0016020;GO:0016021;GO:0016021;GO:0016829;GO:0016831;GO:0016831;GO:0019752;GO:0019752;GO:0030149;GO:0030149;GO:0030149;GO:0030170;GO:0030170;GO:0030170;	K01634	[EC:4.1.2.27]	Sphingosine-1-phosphate lyase, Disease resistance respons
Os05g0568800	322.321	514.784	129.858	0.252258	-1.98703	8.97029e-18	4.12696e-15	5	28310925	28311933	+	1009	-	-	-	-	Protein of unknown function DUF1645 family protein
Os09g0572700	151.815	52.0896	251.541	4.829	2.27172	1.53218e-17	6.92756e-15	9	22905476	22908793	+	3261	OsUCL33	GO:0009055;GO:0009055;GO:0009055;GO:0022900;GO:0009055;GO:0009055;GO:0009055;GO:0022900;GO:0046658;GO:0046658;	-	-	Similar to Blue copper-binding protein
Os01g0101150	4.54982	2.63114	6.46849	2.45844	1.29774	0.256362	0.672843	1	58658	61090	+	2433	-	GO:0003723;GO:0005515;GO:0008270;GO:0008270;GO:0008270;GO:0009451;GO:0009451;GO:0043231;	-	-	Hypothetical conserved gene
Os09g0359500	415.723	768.414	63.0332	0.0820302	-3.6077	2.84004e-17	1.24129e-14	9	11664369	11676584	+	2318	-	GO:0005515;GO:0016020;GO:0016021;GO:0016021;	-	-	Similar to OsD305
Os04g0429600	248.814	437.081	60.5462	0.138524	-2.85179	3.19506e-17	1.37356e-14	4	21288252	21293643	-	2379	OsCslH3	GO:0000139;GO:0000139;GO:0005794;GO:0005794;GO:0005802;GO:0005802;GO:0005886;GO:0005886;GO:0009833;GO:0009833;GO:0016020;GO:0016020;GO:0016020;GO:0016021;GO:0016021;GO:0016740;GO:0016757;GO:0016759;GO:0016760;GO:0016760;GO:0030244;GO:0030244;GO:0030244;GO:0051753;GO:0071555;GO:0071555;GO:0097502;	-	-	Putative cellulose synthase-like protein H3
Os01g0101200	292.247	330.346	254.147	0.769336	-0.378314	0.0763822	0.346848	1	62060	65537	+	3166	-	GO:0000287;GO:0000287;GO:0000287;GO:0008652;GO:0009086;GO:0016311;GO:0016787;GO:0019509;GO:0019509;GO:0043874;GO:0043874;GO:0000287;GO:0000287;GO:0000287;GO:0008652;GO:0009086;GO:0016311;GO:0016787;GO:0019509;GO:0019509;GO:0019509;GO:0043874;GO:0043874;GO:0043874;	K09880	[EC:3.1.3.77]	2,3-diketo-5-methylthio-1-phosphopentane phosphatase domain containing protein
Os01g0101300	9.3066	9.73919	8.87401	0.911165	-0.134215	0.853922	1	1	63350	66302	-	1896	-	GO:0003723;GO:0005634;GO:0005634;GO:0005634;GO:0005634;GO:0005737;GO:0005737;GO:0005737;GO:0005737;GO:0061015;GO:0061015;	K13151	-	Similar to MRNA, partial cds, clone: RAFL22-26-L17. (Fragment)
Os07g0543500	383.812	153.757	613.867	3.99245	1.99728	5.522e-17	2.26264e-14	7	21513062	21517031	+	3011	-	GO:0016021;	-	-	Armadillo-like helical domain containing protein
Os11g0180000	107.579	182.85	32.308	0.176691	-2.5007	8.814e-17	3.55597e-14	11	3994804	3995784	+	981	-	GO:0005576;GO:0048046;GO:0048046;	-	-	Plant disease resistance response protein family protein
Os04g0611400	212.596	66.9878	358.203	5.34729	2.41881	1.00532e-16	3.99447e-14	4	31003855	31007535	+	2255	-	GO:0005509;GO:0005509;GO:0005509;GO:0005768;GO:0005768;GO:0005794;GO:0005802;GO:0005802;GO:0006511;GO:0006511;GO:0006623;GO:0006623;GO:0006896;GO:0006896;GO:0016020;GO:0016020;GO:0016020;GO:0016021;GO:0016567;GO:0017119;GO:0017119;GO:0061630;GO:0061630;	-	-	Similar to Vacuolar sorting receptor 7 precursor (AtVSR7) (Epidermal growth factor receptor-like protein 3) (AtELP3) (BP80-like protein f) (AtBP80f)
Os02g0758000	1092.49	525.187	1659.78	3.16037	1.66009	2.62718e-16	1.02829e-13	2	31920854	31922068	+	1110	OsHsp24.1	GO:0005739;GO:0005739;GO:0006970;GO:0006970;GO:0009408;GO:0009408;	K13993	-	Similar to Low molecular weight heat shock protein precursor (Mitochondrial small heat shock protein 22)
Os06g0604300	142.93	234.51	51.3507	0.21897	-2.1912	2.93575e-16	1.13216e-13	6	23921940	23924919	+	2783	OsPLDalpha5	GO:0003824;GO:0003824;GO:0004630;GO:0004630;GO:0004630;GO:0004630;GO:0004630;GO:0004630;GO:0005509;GO:0005509;GO:0005509;GO:0005886;GO:0009395;GO:0016020;GO:0016020;GO:0016020;GO:0016042;GO:0016042;GO:0016787;GO:0046470;GO:0046470;GO:0070290;	K01115	[EC:3.1.4.4]	Chloroplast-localized phospholipase D, Herbivore defens
Os10g0395000	106.162	32.2552	180.069	5.58263	2.48095	3.1379e-16	1.19258e-13	10	13219950	13226081	-	1408	OsRLCK298	GO:0004672;GO:0004672;GO:0004674;GO:0005524;GO:0005524;GO:0005524;GO:0006468;GO:0006468;GO:0016301;GO:0016310;	-	-	Protein kinase, core domain containing protein
Os07g0142900	5915.23	8719.87	3110.6	0.356726	-1.48711	4.97011e-16	1.86195e-13	7	2193809	2196930	+	1345	-	GO:0016491;GO:0016491;GO:0047834;GO:0055114;	-	-	Aldo/keto reductase family protein
Os04g0307500	295.953	105.459	486.446	4.61264	2.20559	5.89795e-16	2.17842e-13	4	13863222	13868260	+	3221	OsWAK32	GO:0004674;GO:0004674;GO:0005886;GO:0005886;GO:0006468;GO:0007166;GO:0007166;GO:0030247;GO:0030247;	-	-	Similar to OSIGBa0113B06.2 protein
Os04g0444800	11624.7	17233.9	6015.41	0.349045	-1.51851	7.742e-16	2.81981e-13	4	22182599	22186919	+	2737	OsFRO7	GO:0005886;GO:0016020;GO:0016021;GO:0016021;GO:0016491;GO:0016491;GO:0016491;GO:0046872;GO:0055114;GO:0005886;GO:0016020;GO:0016021;GO:0016021;GO:0016491;GO:0016491;GO:0016491;GO:0046872;GO:0055114;	K00521	[EC:1.16.1.7]	Ferric reductase-like transmembrane component family protein
Os12g0516200	1097.75	541.847	1653.65	3.05188	1.6097	1.39228e-15	5.00151e-13	12	20058131	20059545	-	423	-	-	-	-	Conserved hypothetical protein
Os05g0307100	132.4	217.592	47.2082	0.216958	-2.20451	1.5912e-15	5.63886e-13	5	13927674	13929113	+	863	-	GO:0016020;GO:0016021;GO:0016021;	-	-	Similar to tetracycline transporter protein
Os04g0365100	46.2177	8.00711	84.4284	10.5442	3.39837	1.63501e-15	5.71688e-13	4	17584989	17589580	+	2329	OsWAK37	GO:0004672;GO:0005509;GO:0005524;GO:0006468;GO:0030247;	-	-	Similar to OSIGBa0135K14.8 protein
Os10g0533500	472.111	720.969	223.254	0.309658	-1.69125	1.81167e-15	6.18207e-13	10	20744421	20746446	+	1172	OsBCH3	GO:0005506;GO:0005506;GO:0005783;GO:0005789;GO:0008610;GO:0008610;GO:0008610;GO:0009924;GO:0016020;GO:0016021;GO:0016021;GO:0016491;GO:0016491;GO:0016829;GO:0055114;GO:1990465;GO:1990465;	K15746	[EC:1.14.15.24]	Similar to Beta-ring hydroxylase (Fragment)
Os07g0539900	149.049	20.155	277.943	13.7903	3.78558	1.8152e-15	6.18207e-13	7	21280322	21282626	-	2062	-	GO:0004553;GO:0004553;GO:0004553;GO:0005975;GO:0005975;GO:0005975;GO:0008152;GO:0016020;GO:0016021;GO:0016021;GO:0016787;GO:0016798;GO:0042973;GO:0046658;GO:0046658;	-	-	Similar to Beta-1,3-glucanase-like protein
Os03g0194900	400.068	152.422	647.715	4.2495	2.08729	1.84117e-15	6.19011e-13	3	4923937	4926075	+	1922	-	GO:0016020;GO:0016021;GO:0016021;GO:0046872;GO:0055114;GO:0016020;GO:0016021;GO:0016021;GO:0046872;GO:0055114;	-	-	Uncharacterised conserved protein UCP037471 domain containing protein
Os03g0752500	565.743	910.014	221.471	0.243371	-2.03877	2.0119e-15	6.6785e-13	3	31023843	31024271	+	429	-	-	-	-	Similar to Cysteine proteinase (Fragment)
Os01g0101600	2691.94	3006.46	2377.41	0.790767	-0.338676	0.0659696	0.31621	1	72816	78349	+	4365	-	GO:0003676;GO:0003676;GO:0003723;GO:0003723;GO:0005515;GO:0046872;GO:0046872;GO:0046872;GO:0046872;GO:0003676;GO:0003676;GO:0003723;GO:0003723;GO:0005515;GO:0046872;GO:0046872;GO:0046872;GO:0046872;	-	-	Immunoglobulin-like fold domain containing protein
Os02g0140500	60.6606	109.035	12.2865	0.112685	-3.14964	3.9697e-15	1.2852e-12	2	2177575	2178755	-	662	OsOSC4	-	-	-	Similar to cycloartenol synthase
Os01g0101700	1230.7	1386.68	1074.73	0.775033	-0.36767	0.0472881	0.257439	1	82426	84095	+	879	OsDjC1	GO:0005634;GO:0009507;GO:0009507;GO:0010322;GO:0061077;GO:0061077;GO:1902395;	-	-	Similar to chaperone protein dnaJ 20
Os08g0331900	46.7153	8.60645	84.8242	9.85588	3.30098	5.3355e-15	1.68576e-12	8	14675041	14676325	+	1285	-	GO:0000166;GO:0004672;GO:0004672;GO:0004674;GO:0004674;GO:0005515;GO:0005524;GO:0005524;GO:0005524;GO:0005524;GO:0006468;GO:0006468;GO:0016020;GO:0016021;GO:0016021;GO:0016301;GO:0016310;GO:0016740;	-	-	Similar to Leucine Rich Repeat family protein, expressed
Os10g0569800	1262.19	347.681	2176.71	6.26066	2.64631	6.58537e-15	2.05589e-12	10	22587847	22592131	+	564	Rir1b	GO:0016020;GO:0016021;GO:0016021;	-	-	Similar to RIR1b protein
Os01g0101800	4.66528	4.33508	4.99548	1.15234	0.204565	0.780297	1	1	85337	88844	+	2334	-	-	-	-	Conserved hypothetical protein
Os11g0543500	143.156	229.38	56.9324	0.248201	-2.01042	9.15052e-15	2.79027e-12	11	19956772	19963299	-	1644	-	GO:0016020;GO:0016021;GO:0016021;GO:0016746;	-	-	Similar to H0502B11.6 protein
Os01g0102000	1.52651	1.9525	1.10053	0.563654	-0.827119	0.725995	1	1	89763	91465	-	1703	OsNPC6	GO:0003824;GO:0003824;GO:0003993;GO:0004629;GO:0009395;GO:0009395;GO:0009507;GO:0016787;GO:0016788;GO:0016788;GO:0048229;GO:0048364;	K01114	[EC:3.1.4.3]	Phosphoesterase family protein
Os03g0729000	516.147	787.403	244.891	0.311011	-1.68496	1.52673e-14	4.54965e-12	3	29784695	29787012	-	1981	-	GO:0006508;GO:0008233;GO:0008237;GO:0008237;GO:0009507;GO:0009536;GO:0016020;GO:0016021;GO:0016021;GO:0016787;GO:0031969;GO:0031969;	-	-	Similar to Peptidase, M50 family
Os10g0109600	17.723	0	35.446	Inf	Inf	2.41017e-14	7.1016e-12	10	677177	678880	-	1192	poxA	GO:0004601;GO:0004601;GO:0004601;GO:0004601;GO:0005576;GO:0005576;GO:0006979;GO:0006979;GO:0006979;GO:0006979;GO:0016491;GO:0020037;GO:0020037;GO:0020037;GO:0020037;GO:0042744;GO:0042744;GO:0042744;GO:0046872;GO:0046872;GO:0055114;GO:0098869;GO:0004601;GO:0004601;GO:0004601;GO:0004601;GO:0005576;GO:0005576;GO:0006979;GO:0006979;GO:0006979;GO:0006979;GO:0016491;GO:0020037;GO:0020037;GO:0020037;GO:…	K00430	[EC:1.11.1.7]	Peroxidase (EC 1.11.1.7)
Os04g0379600	182.905	78.1598	287.651	3.68029	1.87982	3.41783e-14	9.95881e-12	4	18547278	18550971	+	1847	-	GO:0005886;GO:0005886;GO:0010204;	K13456	-	Defence response, Rin4 domain containing protein
Os01g0102300	456.499	561.983	351.016	0.624603	-0.67899	0.00100422	0.0165523	1	134300	135439	+	971	OsTLP27	GO:0009543;GO:0009543;	-	-	Thylakoid lumen protein, Photosynthesis and chloroplast developmen
Os06g0306300	33.0546	3.92473	62.1844	15.8443	3.98589	3.81631e-14	1.08244e-11	6	11559570	11560896	+	1327	prx78	GO:0004601;GO:0004601;GO:0004601;GO:0004601;GO:0004601;GO:0005576;GO:0005576;GO:0006979;GO:0006979;GO:0006979;GO:0006979;GO:0009505;GO:0009505;GO:0009506;GO:0009506;GO:0016491;GO:0020037;GO:0020037;GO:0020037;GO:0020037;GO:0042744;GO:0042744;GO:0042744;GO:0046872;GO:0046872;GO:0055114;GO:0098869;	K00430	[EC:1.11.1.7]	Haem peroxidase domain containing protein
Os12g0450300	22.3579	1.01797	43.6979	42.9267	5.4238	3.83874e-14	1.08244e-11	12	15461853	15463265	-	1413	-	GO:0004190;GO:0005576;GO:0006508;GO:0016020;GO:0016021;GO:0016021;GO:0030163;	-	-	Similar to Eukaryotic aspartyl protease family protein, expressed
Os11g0438000	105.663	174.171	37.1542	0.21332	-2.22891	3.92236e-14	1.09426e-11	11	14299804	14303669	+	3412	-	GO:0055114;	-	-	Hypothetical conserved gene
Os09g0551400	26.8415	2.29915	51.3838	22.3491	4.48214	3.98493e-14	1.10001e-11	9	21841355	21845258	+	2534	-	GO:0000166;GO:0004672;GO:0004672;GO:0004674;GO:0004674;GO:0004674;GO:0004674;GO:0004674;GO:0005524;GO:0005524;GO:0005524;GO:0005524;GO:0005886;GO:0005886;GO:0006468;GO:0006468;GO:0006468;GO:0006468;GO:0016020;GO:0016021;GO:0016021;GO:0016301;GO:0016310;GO:0016740;GO:0048544;GO:0048544;GO:0048544;GO:0106310;GO:0106310;GO:0106311;GO:0106311;	-	-	Similar to S-locus receptor-like kinase RLK14
Os12g0556500	238.637	107.742	369.533	3.42981	1.77813	4.95979e-14	1.35485e-11	12	22648120	22656258	+	2320	-	GO:0003700;GO:0003700;GO:0005516;GO:0005516;GO:0005634;GO:0005634;GO:0006355;GO:0043565;GO:0043565;GO:0080142;GO:0080142;	-	-	Calmodulin binding protein-like family protein
Os01g0102400	12.367	18.1557	6.57822	0.362322	-1.46466	0.0235758	0.160938	1	139826	141555	+	1517	OsHAP5H	GO:0000786;GO:0001228;GO:0003677;GO:0003677;GO:0003677;GO:0005634;GO:0005634;GO:0005737;GO:0006355;GO:0045944;GO:0046982;GO:0046982;	K08066	-	Histone-fold domain containing protein
Os08g0148267	128.711	206.45	50.9728	0.246902	-2.01799	7.92569e-14	2.12085e-11	8	2760819	2765216	-	1209	-	GO:0016491;GO:0016491;	-	-	Hypothetical conserved gene
Os08g0126700	980.148	1452.98	507.315	0.349154	-1.51806	1.70245e-13	4.50961e-11	8	1536864	1540377	+	2650	OsC3H54	GO:0003676;GO:0003676;GO:0003677;GO:0003723;GO:0003723;GO:0046872;GO:0046872;GO:0046872;GO:0046872;GO:0003676;GO:0003676;GO:0003677;GO:0003723;GO:0003723;GO:0046872;GO:0046872;GO:0046872;GO:0046872;	-	-	Nucleotide-binding, alpha-beta plait domain containing protein
Os03g0745000	31.0176	3.93844	58.0967	14.7512	3.88276	1.73082e-13	4.53891e-11	3	30604067	30607159	-	2664	HSfA2a	GO:0003677;GO:0003700;GO:0003700;GO:0003700;GO:0005634;GO:0005634;GO:0006355;GO:0006355;GO:0043565;GO:0043565;GO:0003677;GO:0003700;GO:0003700;GO:0003700;GO:0005634;GO:0005634;GO:0006355;GO:0006355;GO:0043565;GO:0043565;	-	-	Similar to Heat stress transcription factor A-2a
Os06g0152550	234.962	360.901	109.024	0.302089	-1.72695	2.2798e-13	5.91936e-11	6	2713853	2716174	+	2322	-	-	-	-	Conserved hypothetical protein
Os09g0433800	1220.54	1800.74	640.327	0.35559	-1.49171	2.39958e-13	6.16928e-11	9	15927027	15928052	+	915	-	-	-	-	Similar to Senescence-associated protein SAG102
Os12g0516000	3783.67	2069.51	5497.84	2.65659	1.40958	2.66477e-13	6.78455e-11	12	20045549	20046254	+	464	-	-	-	-	Conserved hypothetical protein
Os05g0452800	104.703	170.745	38.661	0.226425	-2.14289	2.76549e-13	6.97328e-11	5	22208601	22212202	+	1635	-	GO:0008270;GO:0008270;GO:0008270;GO:0016020;GO:0016021;GO:0016021;	-	-	Zinc finger, RING/FYVE/PHD-type domain containing protein
Os01g0102500	197.207	162.398	232.016	1.42869	0.514694	0.0420172	0.23841	1	141959	144554	+	1770	-	-	-	-	Conserved hypothetical protein
Os03g0684700	546.328	828.035	264.621	0.319577	-1.64576	3.58307e-13	8.86438e-11	3	27300727	27302989	-	1149	-	GO:0016020;GO:0016021;GO:0016021;	-	-	HPP family protein
Os05g0215000	93.8801	155.491	32.2692	0.207531	-2.2686	3.73906e-13	9.16384e-11	5	7134027	7135550	-	1336	OsBURP01	-	-	-	BURP domain containing protein
Os02g0738200	35.3966	5.66944	65.1238	11.4868	3.52191	3.80578e-13	9.24101e-11	2	30805988	30807610	-	1623	OsPUB40	GO:0004842;GO:0004842;GO:0004842;GO:0016567;GO:0016567;GO:0016567;	-	-	Zinc finger, RING/FYVE/PHD-type domain containing protein
Os05g0203900	75.7874	126.639	24.9358	0.196904	-2.34443	5.01494e-13	1.20653e-10	5	6468141	6476455	-	2784	-	-	-	-	Conserved hypothetical protein
Os12g0105600	97.7064	24.3461	171.067	7.02644	2.81279	5.99602e-13	1.42945e-10	12	296660	298784	-	1426	-	GO:0003677;GO:0003677;GO:0003677;GO:0003677;GO:0005634;GO:0005634;	-	-	Similar to Phosphate starvation regulator protein (Regulatory protein of P- starvation acclimation response Psr1)
Os06g0568600	65.0107	0.659852	129.362	196.046	7.61505	6.31412e-13	1.49173e-10	6	21982654	21992533	-	1803	OsKO5	GO:0004497;GO:0005506;GO:0005506;GO:0005783;GO:0005783;GO:0009686;GO:0009686;GO:0009686;GO:0009707;GO:0009707;GO:0010241;GO:0010241;GO:0010241;GO:0016020;GO:0016021;GO:0016021;GO:0016491;GO:0016705;GO:0016705;GO:0016709;GO:0016709;GO:0020037;GO:0020037;GO:0020037;GO:0046872;GO:0052615;GO:0055114;	K21719	-	Similar to Ent-kaurene oxidase 1 (Fragment)
Os03g0130300	43.535	77.5262	9.54376	0.123104	-3.02206	6.76807e-13	1.5847e-10	3	1714575	1715192	+	538	DEFL8	GO:0006952;GO:0006952;GO:0006952;	-	-	Similar to Cp-thionin
Os01g0102600	2234.41	2101.71	2367.12	1.12629	0.171574	0.713673	1	1	145603	147847	+	1126	OsSK4	GO:0004765;GO:0009507;GO:0009507;GO:0009570;GO:0009658;GO:0010027;	-	-	Shikimate kinase domain containing protein
Os02g0608600	582.908	848.772	317.043	0.373532	-1.4207	8.70574e-13	2.00263e-10	2	23886678	23890742	+	1883	-	GO:0003984;GO:0003984;GO:0005829;GO:0005829;GO:0005948;GO:0008652;GO:0009082;GO:0009082;GO:0009082;GO:0009097;GO:0009097;GO:0009097;GO:0009099;GO:0009099;GO:0009099;GO:0050790;GO:1990610;GO:1990610;	K01653	[EC:2.2.1.6]	Amino acid-binding ACT domain containing protein
Os12g0277000	142.512	60.9813	224.043	3.67396	1.87734	9.43208e-13	2.15084e-10	12	10254122	10257442	-	2863	OsPUB25	GO:0005515;GO:0004842;GO:0004842;GO:0004842;GO:0005515;GO:0016567;GO:0016567;GO:0016567;	-	-	Zinc finger, RING/FYVE/PHD-type domain containing protein
Os01g0102700	366.193	311.777	420.609	1.34907	0.431964	0.0308625	0.193529	1	148085	150568	+	930	-	GO:0005783;GO:0005783;	K13250	-	Translocon-associated beta family protein
Os10g0491400	206.238	44.63	367.846	8.24213	3.04302	1.08657e-12	2.4354e-10	10	18656488	18657276	+	594	-	-	-	-	Conserved hypothetical protein
Os08g0556300	30.4999	4.28697	56.7127	13.2291	3.72564	1.17105e-12	2.60251e-10	8	27834584	27838060	-	809	-	GO:0005737;GO:0005737;GO:0005829;GO:0005829;GO:0008289;GO:0016020;GO:0016020;GO:0035627;GO:0035627;GO:0120009;GO:0120009;GO:0120009;GO:0120013;GO:0120013;GO:1902387;GO:1902387;GO:1902388;GO:1902388;GO:1902389;	-	-	Glycolipid transfer protein domain domain containing protein
Os04g0630900	368.909	125.735	612.083	4.86806	2.28335	1.21195e-12	2.67077e-10	4	32090880	32093039	+	1273	-	GO:0003854;GO:0003854;GO:0006694;GO:0006694;GO:0016020;GO:0016021;GO:0016021;GO:0016491;GO:0016616;GO:0016616;GO:0016616;GO:0055114;	K08695	[EC:1.3.1.77]	Similar to H0105C05.3 protein
Os03g0661600	27.8489	1.97129	53.7265	27.2545	4.76842	1.26806e-12	2.77113e-10	3	25972352	25973470	-	1119	OsPR5	GO:0005576;GO:0006952;GO:0016020;GO:0016021;GO:0016021;	-	-	Similar to Alpha-amylase/trypsin inhibitor (Antifungal protein)
Os01g0102800	269.797	264.432	275.161	1.04057	0.0573802	0.7765	1	1	152853	156449	+	2990	CSB	GO:0005524;	K10841	-	Similar to chromatin remodeling complex subunit
Os07g0538300	101.773	30.2463	173.299	5.72961	2.51844	1.42378e-12	3.05636e-10	7	21160884	21163894	-	2386	-	GO:0016020;GO:0016021;GO:0016021;	-	-	Hypothetical conserved gene
Os01g0102850	54.0623	58.0879	50.0367	0.861397	-0.21525	0.607468	0.956792	1	164577	168921	+	752	-	-	-	-	Similar to nitrilase 2
Os05g0343400	1447.23	649.584	2244.88	3.45588	1.78905	1.51284e-12	3.19942e-10	5	16150266	16152633	+	1961	WRKY53	GO:0003677;GO:0003700;GO:0003700;GO:0003700;GO:0005634;GO:0005634;GO:0006355;GO:0006355;GO:0043565;GO:0043565;	K13424	-	WRKY transcription factor, Disease resistance, Defense respons
Os03g0773700	430.154	634.088	226.221	0.356765	-1.48695	1.53656e-12	3.22358e-10	3	32079178	32082438	+	3029	OsRLCK117	GO:0004672;GO:0004672;GO:0004674;GO:0005515;GO:0005524;GO:0005524;GO:0005524;GO:0005886;GO:0005886;GO:0006468;GO:0006468;GO:0009755;GO:0016020;GO:0016021;GO:0033612;	-	-	Similar to Receptor-like protein kinase 2
Os02g0738100	23.3085	1.98275	44.6342	22.5113	4.49257	1.83871e-12	3.82684e-10	2	30799136	30799746	+	611	-	-	-	-	Conserved hypothetical protein
Os01g0102900	1990.47	2293.4	1687.55	0.735826	-0.442564	0.554105	0.93138	1	169390	170316	-	652	LIR1	GO:0005515;GO:0007623;GO:0007623;GO:0009507;GO:0009507;GO:0009507;GO:0009535;GO:0009535;GO:0009536;GO:0009570;GO:0009570;GO:0009579;GO:0009941;GO:0009941;GO:0016020;GO:0071482;GO:0071482;GO:0098807;GO:0098807;	-	-	Light-regulated protein, Regulation of light- dependent attachment of LEAF-TYPE FERREDOXIN-NADP+ OXIDOREDUCTASE (LFNR) to the thylakoid membran
Os08g0104700	363.645	186.911	540.379	2.8911	1.53162	2.24854e-12	4.6067e-10	8	250589	258757	+	5505	-	GO:0000166;GO:0005524;GO:0005524;GO:0016301;GO:0016307;GO:0016307;GO:0016307;GO:0016310;GO:0016740;GO:0046488;GO:0046488;GO:0046488;GO:0046854;GO:0000166;GO:0000285;GO:0000285;GO:0000285;GO:0005524;GO:0005524;GO:0005524;GO:0005524;GO:0010008;GO:0010008;GO:0016301;GO:0016307;GO:0016307;GO:0016307;GO:0016740;GO:0016887;GO:0046488;GO:0046488;GO:0046488;GO:0046854;GO:0046854;	K00921	[EC:2.7.1.150]	Chaperonin Cpn60/TCP-1 family protein
Os05g0475700	390.631	577.553	203.709	0.35271	-1.50345	2.50207e-12	5.08639e-10	5	23386856	23388968	+	2113	OsMFS3	GO:0016020;GO:0016021;GO:0016021;GO:0016020;GO:0016020;GO:0016021;GO:0016021;	-	-	Nodulin-like domain containing protein
Os11g0489250	577.763	978.831	176.696	0.180517	-2.46979	2.6547e-12	5.35514e-10	11	17234743	17237925	-	1617	-	GO:0004497;GO:0005506;GO:0005506;GO:0016020;GO:0016020;GO:0016021;GO:0016021;GO:0016491;GO:0016705;GO:0016705;GO:0016709;GO:0020037;GO:0020037;GO:0020037;GO:0046872;GO:0055114;	-	-	Similar to Cytochrome P450 family protein, expressed
Os04g0653700	16.5513	0.32053	32.782	102.274	6.6763	3.61781e-12	7.24225e-10	4	33347881	33348507	-	627	-	GO:0016021;	-	-	Conserved hypothetical protein
Os03g0664800	63.8872	15.4507	112.324	7.26981	2.86192	3.67487e-12	7.30074e-10	3	26119970	26120830	+	861	-	GO:0008080;GO:0008080;GO:0016740;GO:0016747;	-	-	Acyl-CoA N-acyltransferase domain containing protein
Os08g0249900	66.7545	122.752	10.7566	0.0876286	-3.51246	3.82337e-12	7.53866e-10	8	9165968	9167452	-	804	-	GO:0016491;GO:0016491;GO:0016491;GO:0051213;GO:0055114;	-	-	Similar to Gibberellin 20 oxidase 2
Os01g0103000	5.1324	3.59687	6.66793	1.85382	0.890499	0.475713	0.883256	1	170798	173144	-	1018	-	GO:0005768;GO:0005771;GO:0006900;GO:0007034;GO:0007034;GO:0007034;GO:0032511;	K12198	-	Snf7 family protein
Os12g0489400	503.597	738.398	268.795	0.364025	-1.45789	4.57122e-12	8.87968e-10	12	18353983	18355704	+	1722	-	-	-	-	Hypothetical protein
Os03g0229500	154.969	242.292	67.6474	0.279198	-1.84064	4.62371e-12	8.91559e-10	3	6854085	6856064	-	1980	-	GO:0005381;GO:0005381;GO:0005770;GO:0005770;GO:0005794;GO:0006826;GO:0006855;GO:0006970;GO:0006970;GO:0009408;GO:0009408;GO:0009624;GO:0009646;GO:0009646;GO:0009737;GO:0009737;GO:0010015;GO:0010015;GO:0015238;GO:0015297;GO:0015297;GO:0015297;GO:0016020;GO:0016020;GO:0016020;GO:0016020;GO:0016021;GO:0016021;GO:0017119;GO:0017119;GO:0022857;GO:0034755;GO:0042908;GO:0042910;GO:0042910;GO:0042910;GO:…	K03327	-	Similar to MATE efflux family protein, expressed
Os01g0103100	1.04603	0.96892	1.12314	1.15917	0.213094	0.999506	1	1	178607	180575	+	1969	-	GO:0006857;GO:0006857;GO:0015333;GO:0016020;GO:0016020;GO:0016020;GO:0016021;GO:0016021;GO:0022857;GO:0022857;GO:0035673;GO:0055085;GO:0055085;GO:1904680;GO:0006857;GO:0006857;GO:0016020;GO:0016020;GO:0016020;GO:0016021;GO:0016021;GO:0022857;GO:0022857;GO:0055085;GO:0055085;	-	-	TGF-beta receptor, type I/II extracellular region family protein
Os07g0192000	126.34	52.8656	199.814	3.77966	1.91826	6.1426e-12	1.16727e-09	7	4969408	4971145	+	1738	-	GO:0000166;GO:0005524;GO:0005524;GO:0005524;GO:0005524;GO:0016020;GO:0016021;GO:0016021;GO:0016887;GO:0016887;	-	-	ATPase, AAA-type, core domain containing protein
Os02g0807800	42.7383	9.93988	75.5368	7.59937	2.92588	6.24893e-12	1.17893e-09	2	34509523	34512673	-	2490	OsWAK20	GO:0000166;GO:0004672;GO:0004672;GO:0004674;GO:0004674;GO:0004674;GO:0005509;GO:0005509;GO:0005509;GO:0005524;GO:0005524;GO:0005524;GO:0005524;GO:0005886;GO:0005886;GO:0006468;GO:0006468;GO:0006468;GO:0007166;GO:0007166;GO:0016020;GO:0016021;GO:0016021;GO:0016301;GO:0016310;GO:0016740;GO:0030247;GO:0030247;	-	-	Hypothetical conserved gene
Os06g0146100	215.536	325.61	105.462	0.32389	-1.62642	6.45848e-12	1.20977e-09	6	2410176	2418566	+	4323	Pi9(t)	GO:0005524;GO:0006952;GO:0043531;GO:0043531;GO:0043531;	-	-	NB-ARC domain containing protein
Os07g0484800	58.3939	16.9728	99.8151	5.8809	2.55604	6.78804e-12	1.26248e-09	7	17787901	17801227	-	806	-	GO:0003999;GO:0003999;GO:0003999;GO:0003999;GO:0003999;GO:0005737;GO:0005737;GO:0005737;GO:0005829;GO:0005829;GO:0006166;GO:0006168;GO:0006168;GO:0009116;GO:0009116;GO:0009116;GO:0016740;GO:0016757;GO:0044209;	K00759	[EC:2.4.2.7]	Similar to Adenine phosphoribosyltransferase (EC 2.4.2.7)-like protein
Os03g0850200	115.778	47.5574	183.999	3.86898	1.95195	6.84794e-12	1.26465e-09	3	35777902	35778650	+	749	-	GO:0005506;GO:0005506;GO:0016020;GO:0016020;GO:0016021;GO:0016021;GO:0016705;GO:0016705;GO:0016709;GO:0020037;GO:0020037;GO:0020037;GO:0055114;	-	-	Similar to Cytochrome P450
Os01g0103600	302.498	286.792	318.204	1.10953	0.149944	0.45343	0.866167	1	186250	190904	-	3861	-	GO:0005783;GO:0005789;GO:0016020;GO:0016021;GO:0016021;GO:0016021;GO:0016021;GO:0016125;GO:0016125;GO:0016125;GO:0047750;GO:0047750;GO:0000247;GO:0000247;GO:0004769;GO:0004769;GO:0005783;GO:0005783;GO:0005783;GO:0005789;GO:0005789;GO:0005886;GO:0005886;GO:0006629;GO:0006694;GO:0008202;GO:0016020;GO:0016021;GO:0016021;GO:0016021;GO:0016021;GO:0016125;GO:0016125;GO:0016126;GO:0016126;GO:0016853;GO:…	K01824	[EC:5.3.3.5]	Similar to sterol-8,7-isomerase
Os01g0103700	59.5793	57.939	61.2196	1.05662	0.0794587	0.833023	1	1	191037	196287	+	3481	-	GO:0005634;GO:0016180;GO:0016180;GO:0032039;GO:0032039;GO:0032039;GO:0034472;GO:0034472;	-	-	Conserved hypothetical protein
Os04g0339400	99.768	29.0403	170.496	5.87102	2.55361	7.44122e-12	1.34578e-09	4	16001505	16005150	+	1235	OsAKR	GO:0016491;GO:0016491;GO:0047834;	-	-	Aldo/keto reductase family protein
Os01g0103800	177.312	166.786	187.839	1.12623	0.171499	0.400452	0.828748	1	197647	200803	+	2142	OsDW1-01g	-	-	-	Conserved hypothetical protein
Os11g0116000	4396.54	6251.76	2541.32	0.406497	-1.29868	8.86115e-12	1.58078e-09	11	715445	716478	+	928	OsLTP1.12	GO:0006869;GO:0006869;GO:0006869;GO:0008289;GO:0008289;GO:0008289;GO:0016020;	-	-	Similar to Nonspecific lipid-transfer protein 1 (LTP 1) (Major allergen Pru d 3)
Os10g0392400	90.8163	34.8513	146.781	4.21164	2.07438	1.00942e-11	1.78858e-09	10	13069770	13070894	-	924	OsTIFY11d	GO:0005515;GO:0005634;GO:0005634;GO:0009611;GO:0009611;GO:0031347;GO:0031347;GO:2000022;GO:2000022;	K13464	-	Tify domain containing protein
Os04g0322100	30.667	5.28521	56.0487	10.6048	3.40665	1.12833e-11	1.98587e-09	4	14863727	14864824	-	1098	-	-	-	-	Protein of unknown function DUF26 domain containing protein
Os05g0136900	542.505	295.435	789.575	2.67259	1.41824	1.19737e-11	2.09333e-09	5	2143896	2150179	+	1728	OsAT3	GO:0016410;GO:0016747;GO:0016747;	-	-	Transferase family protein
Os05g0474800	153.677	25.7767	281.578	10.9237	3.44939	1.2059e-11	2.09427e-09	5	23310508	23313449	-	2239	OsWRKY70	GO:0003677;GO:0003700;GO:0003700;GO:0003700;GO:0005634;GO:0005634;GO:0006355;GO:0006355;GO:0043565;GO:0043565;	K13424	-	WRKY transcription factor 70
Os06g0142500	337.648	541.394	133.902	0.247329	-2.0155	1.30819e-11	2.25697e-09	6	2230033	2233000	+	2298	OsRLCK195	GO:0000166;GO:0004672;GO:0004672;GO:0004674;GO:0004674;GO:0004674;GO:0005509;GO:0005509;GO:0005509;GO:0005524;GO:0005524;GO:0005524;GO:0005524;GO:0005886;GO:0005886;GO:0006468;GO:0006468;GO:0006468;GO:0007166;GO:0007166;GO:0016020;GO:0016021;GO:0016021;GO:0016301;GO:0016310;GO:0030247;GO:0030247;	-	-	Similar to Wall-associated kinase 3
Os08g0203400	135.981	14.7711	257.19	17.4117	4.12198	1.40419e-11	2.40676e-09	8	6015745	6023225	+	3364	SHR5	GO:0004672;GO:0004672;GO:0004674;GO:0004674;GO:0005524;GO:0005524;GO:0005524;GO:0005886;GO:0005886;GO:0006468;GO:0006468;GO:0016020;GO:0016021;GO:0016021;GO:0046777;GO:0046777;GO:0106310;GO:0106310;GO:0106311;GO:0106311;	-	-	Protein kinase, core domain containing protein
Os08g0137900	14.0187	0	28.0374	Inf	Inf	1.68757e-11	2.87368e-09	8	2133669	2134479	+	811	OsUCL25	GO:0009055;GO:0009055;GO:0009055;GO:0016021;GO:0022900;GO:0046658;GO:0046658;	-	-	Similar to Chemocyanin precursor (Basic blue protein) (Plantacyanin)
Os01g0103900	7.4737	4.91883	10.0286	2.03881	1.02773	0.192056	0.58394	1	201944	206202	+	2194	-	-	-	-	Polynucleotidyl transferase, Ribonuclease H fold domain containing protein
Os06g0697600	44.7904	11.5237	78.057	6.77358	2.75992	2.14091e-11	3.59892e-09	6	29184407	29186298	-	1892	-	GO:0000166;GO:0005524;GO:0005524;GO:0005524;GO:0005524;GO:0016887;GO:0016887;	-	-	ATPase, AAA-type, core domain containing protein
Os02g0104500	66.0652	109.336	22.7942	0.208478	-2.26203	2.23556e-11	3.73409e-09	2	219736	221602	-	1867	-	GO:0003700;GO:0005634;GO:0043565;	-	-	MYB-like domain containing protein
Os12g0555000	1057.74	66.0481	2049.44	31.0295	4.95557	2.48889e-11	4.13093e-09	12	22580880	22581936	+	760	RSOsPR10	GO:0004864;GO:0004864;GO:0004864;GO:0005634;GO:0005634;GO:0005634;GO:0005737;GO:0005737;GO:0009738;GO:0009738;GO:0009738;GO:0010427;GO:0010427;GO:0010427;GO:0032515;GO:0038023;GO:0038023;GO:0038023;GO:0080163;GO:0080163;	-	-	Similar to Probenazole-inducible protein PBZ1
Os05g0589700	35.2049	63.3317	7.07802	0.111761	-3.16151	2.53e-11	4.17275e-09	5	29359930	29364139	-	3653	OsRLCK191	GO:0004672;GO:0004672;GO:0004675;GO:0005524;GO:0005524;GO:0005524;GO:0005886;GO:0006468;GO:0006468;GO:0006468;	-	-	Similar to cDNA, clone: J090072P03, full insert sequence
Os06g0652300	238.158	364.04	112.276	0.308416	-1.69705	2.58432e-11	4.2357e-09	6	26698962	26700005	-	1044	-	GO:0003824;GO:0003824;GO:0003824;GO:0008152;GO:0009226;GO:0009226;GO:0016491;GO:0016491;GO:0016491;GO:0016853;GO:0016853;GO:0042351;GO:0042351;GO:0050577;GO:0050577;GO:0050577;GO:0050577;GO:0050662;	K02377	[EC:1.1.1.271]	Similar to GDP-4-keto-6-deoxy-D-mannose-3, 5- epimerase-4-reductase (GER1); 21556- 22494
Os06g0157500	15.6625	30.9061	0.418888	0.0135535	-6.20519	2.63631e-11	4.28553e-09	6	2926823	2928474	+	866	RFT1	GO:0005515;GO:0005634;GO:0005634;GO:0005737;GO:0005783;GO:0005783;GO:0007275;GO:0008429;GO:0008429;GO:0009908;GO:0009908;GO:0009909;GO:0009909;GO:0009909;GO:0009909;GO:0009909;GO:0010228;GO:0010229;GO:0010229;GO:0010229;GO:0030154;GO:0030154;GO:0048510;GO:0048510;GO:0048573;GO:0048573;GO:0048573;GO:0048573;GO:0048575;	-	-	Florigen, Flowering time, Long-day promotio
Os07g0684000	5662.38	7907.62	3417.14	0.432133	-1.21045	2.64741e-11	4.28553e-09	7	29008876	29009943	+	986	-	GO:0030246;GO:0030246;	-	-	Ricin B-related lectin domain containing protein
Os04g0581000	48.6021	2.27716	94.927	41.6865	5.38151	2.90507e-11	4.67378e-09	4	29331563	29338260	+	1361	-	GO:0016491;GO:0016491;GO:0016491;GO:0046872;GO:0046872;GO:0051213;GO:0051213;GO:0055114;	K24028	[EC:1.14.11.-]	Similar to Flavanone 3-hydroxylase (Fragment)
Os06g0204400	299.151	444.212	154.09	0.346885	-1.52747	3.7086e-11	5.93014e-09	6	5276639	5286101	-	3033	-	GO:0004142;GO:0004307;GO:0005789;GO:0005794;GO:0006646;GO:0008654;GO:0008654;GO:0016020;GO:0016020;GO:0016021;GO:0016740;GO:0016780;GO:0016780;GO:0016020;GO:0016021;GO:0016021;	K00993	[EC:2.7.8.1]	Similar to Aminoalcoholphosphotransferase
Os05g0111300	3500.08	5501.93	1498.23	0.272309	-1.87668	4.89317e-11	7.77688e-09	5	605868	606764	+	674	OsMT2b	GO:0046872;GO:0046872;GO:0046872;GO:0005737;GO:0005829;GO:0005829;GO:0046872;GO:0046872;GO:0046872;GO:0046872;GO:0072593;GO:0072593;	-	-	Similar to B22EL8 protein
Os06g0557100	527.404	289.293	765.515	2.64616	1.4039	5.08961e-11	8.04036e-09	6	21255242	21259517	+	4042	-	GO:0000166;GO:0004672;GO:0004672;GO:0004674;GO:0005515;GO:0005524;GO:0005524;GO:0005524;GO:0005524;GO:0005886;GO:0005886;GO:0006468;GO:0006468;GO:0016020;GO:0016021;GO:0016021;GO:0016301;GO:0016310;GO:0016740;GO:0000166;GO:0004672;GO:0004672;GO:0004674;GO:0005515;GO:0005524;GO:0005524;GO:0005524;GO:0005524;GO:0005886;GO:0005886;GO:0006468;GO:0006468;GO:0016020;GO:0016021;GO:0016021;GO:0016301;GO:…	K00924	[EC:2.7.1.-]	Serine/threonine protein kinase domain containing protein
Os09g0491740	226.141	63.3287	388.953	6.14182	2.61867	5.22869e-11	8.21061e-09	9	18978153	18983471	-	2345	OsPILS1	GO:0009734;GO:0016020;GO:0016021;GO:0016021;GO:0016021;GO:0016021;GO:0055085;GO:0055085;	K24139	-	Auxin efflux carrier domain containing protein
Os05g0571200	26.5101	3.92059	49.0997	12.5235	3.64657	6.53059e-11	1.01939e-08	5	28471802	28473050	+	1036	OsWRKY19	GO:0000976;GO:0003677;GO:0003700;GO:0003700;GO:0003700;GO:0003700;GO:0005634;GO:0005634;GO:0005634;GO:0006355;GO:0006355;GO:0006952;GO:0043565;GO:0043565;GO:0044212;	-	-	Similar to WRKY transcription factor 19
Os01g0104000	308.211	327.426	288.996	0.882629	-0.180122	0.475668	0.883233	1	206131	209606	-	2068	-	GO:0004672;GO:0004672;GO:0004675;GO:0004713;GO:0004713;GO:0005524;GO:0005524;GO:0005524;GO:0005886;GO:0005886;GO:0006468;GO:0006468;GO:0006468;GO:0006468;GO:0016021;GO:0018108;GO:0004672;GO:0004672;GO:0004713;GO:0004713;GO:0005524;GO:0005524;GO:0005524;GO:0006468;GO:0006468;GO:0016021;GO:0018108;	-	-	C-type lectin domain containing protein
Os03g0306302	204.711	101.907	307.515	3.0176	1.5934	6.64353e-11	1.02482e-08	3	10882686	10883062	-	377	-	GO:0005634;GO:0006357;GO:0007010;GO:0008360;	-	-	Hypothetical conserved gene
Os09g0403300	33.0682	58.7312	7.40528	0.126088	-2.9875	6.88355e-11	1.05564e-08	9	14194229	14196610	-	1751	CYP735A4	GO:0004497;GO:0004497;GO:0005506;GO:0005506;GO:0016705;GO:0016705;GO:0020037;GO:0020037;GO:0020037;GO:0055114;	-	-	Similar to cytochrome P450
Os10g0122000	208.137	78.9782	337.296	4.27075	2.09449	7.93977e-11	1.21054e-08	10	1405692	1407206	+	1515	-	GO:0008194;GO:0008194;GO:0008194;GO:0016740;GO:0016757;GO:0043231;GO:0043231;GO:0080043;GO:0080044;	-	-	UDP-glucuronosyl/UDP-glucosyltransferase family protein
Os02g0612900	837.11	487.785	1186.44	2.43229	1.28232	8.37472e-11	1.26947e-08	2	24152119	24153073	-	955	-	GO:0000302;GO:0000302;GO:0005737;GO:0005737;GO:0006629;GO:0006629;	K03098	-	Similar to Temperature stress-induced lipocalin
Os01g0104100	1629.6	1706.27	1552.93	0.910131	-0.135854	0.412284	0.83955	1	209771	214173	+	1642	OsCOIN	GO:0005515;GO:0016567;GO:0061630;GO:0005515;GO:0016567;GO:0061630;	-	-	Similar to protein binding / zinc ion binding
Os05g0398800	26.3066	3.98843	48.6248	12.1915	3.6078	1.18023e-10	1.7686e-08	5	19398909	19403514	+	2004	-	GO:0000166;GO:0004672;GO:0004672;GO:0004674;GO:0004675;GO:0005524;GO:0005524;GO:0005524;GO:0005524;GO:0005886;GO:0006468;GO:0006468;GO:0006468;GO:0016021;GO:0016301;GO:0016310;GO:0016740;	-	-	Similar to Serine/threonine-protein kinase PBS1 (EC 2.7.1.37) (AvrPphB susceptible protein 1)
Os05g0166300	16.8455	0.980383	32.7107	33.3652	5.06027	1.3115e-10	1.95413e-08	5	3956610	3959179	-	2570	-	GO:0000166;GO:0004672;GO:0004672;GO:0004674;GO:0004674;GO:0004674;GO:0004674;GO:0005524;GO:0005524;GO:0005524;GO:0005524;GO:0005886;GO:0006468;GO:0006468;GO:0006468;GO:0016020;GO:0016021;GO:0016021;GO:0016301;GO:0016310;GO:0016740;GO:0048544;GO:0048544;GO:0048544;GO:0106310;GO:0106310;GO:0106311;GO:0106311;	-	-	Serine/threonine protein kinase-related domain containing protein
Os04g0607600	53.4344	16.6348	90.234	5.42443	2.43947	1.35163e-10	2.00256e-08	4	30734729	30739334	-	1723	HKT7	GO:0005886;GO:0005886;GO:0006811;GO:0006812;GO:0006812;GO:0008324;GO:0008324;GO:0008324;GO:0016020;GO:0016021;GO:0016021;GO:0055085;GO:0055085;GO:0098655;	K24976	-	High-affinity K+ transporter (HKT) family protein, Na+ exclusion from leaf blade upon salt stres
Os08g0505200	214.967	316.291	113.643	0.359298	-1.47675	1.42804e-10	2.10388e-08	8	24986875	24990425	+	2798	-	GO:0005634;GO:0005643;GO:0005643;GO:0006999;GO:0017056;GO:0044611;	-	-	tRNA-binding arm domain containing protein
Os06g0690200	147.207	62.6732	231.74	3.69759	1.88658	1.44399e-10	2.11548e-08	6	28770374	28774431	-	2147	OsRLCK215	GO:0000166;GO:0004672;GO:0004672;GO:0004674;GO:0004674;GO:0005524;GO:0005524;GO:0005524;GO:0005524;GO:0005886;GO:0005886;GO:0006468;GO:0006468;GO:0006468;GO:0006468;GO:0016301;GO:0016310;GO:0016740;	-	-	Serine/threonine protein kinase-related domain containing protein
Os09g0491820	797.248	1124.47	470.024	0.417995	-1.25844	1.55828e-10	2.27024e-08	9	19011720	19014197	-	1451	OsCCR16	GO:0003824;GO:0003824;GO:0016491;GO:0016616;GO:0016616;GO:0050662;GO:0003824;GO:0003824;GO:0003824;GO:0050662;	-	-	NAD(P)-binding domain containing protein
Os01g0104200	7.21894	0.980383	13.4575	13.7268	3.77892	0.0443077	0.246327	1	216212	217345	+	1020	ONAC016	GO:0003677;GO:0003677;GO:0003677;GO:0005634;GO:0006355;GO:0006355;GO:0006355;	-	-	No apical meristem (NAM) protein domain containing protein
Os04g0408600	100.191	155.662	44.7206	0.287294	-1.7994	1.89583e-10	2.73167e-08	4	20221253	20223066	-	951	-	GO:0005737;GO:0005794;	-	-	Protein of unknown function DUF662 family protein
Os02g0176100	325.474	475.907	175.042	0.367807	-1.44298	1.99655e-10	2.86107e-08	2	4165207	4175212	-	5576	-	GO:0004672;GO:0004672;GO:0004672;GO:0005524;GO:0005524;GO:0005524;GO:0006468;GO:0006468;GO:0016020;GO:0016021;GO:0016021;GO:0004672;GO:0004672;GO:0004672;GO:0005524;GO:0005524;GO:0005524;GO:0006468;GO:0006468;GO:0004672;GO:0004672;GO:0004675;GO:0005524;GO:0005524;GO:0005524;GO:0005886;GO:0005886;GO:0006468;GO:0006468;GO:0006468;GO:0006468;GO:0016020;GO:0016021;GO:0016021;	-	-	Similar to predicted protein
Os08g0428200	37.3461	9.60657	65.0857	6.77513	2.76025	2.16317e-10	3.08299e-08	8	20601638	20601971	+	334	-	-	-	-	Similar to Myb51 protein
Os01g0104400	2666.09	3408.54	1923.65	0.564362	-0.825307	9.06261e-06	0.000353296	1	226897	229301	+	1462	-	-	-	-	Ricin B-related lectin domain containing protein
Os02g0734300	637.547	362.347	912.747	2.51898	1.33284	2.20789e-10	3.10177e-08	2	30625668	30626865	+	1063	-	GO:0005634;GO:0005634;GO:0005737;GO:0005737;GO:0016787;GO:0016787;GO:0016787;GO:0016787;	K07766	[EC:3.6.1.52]	Similar to Nudix hydrolase 18, mitochondrial precursor (EC 3.6.1.-) (AtNUDT18)
Os03g0743500	279.144	150.954	407.334	2.6984	1.4321	2.21183e-10	3.10177e-08	3	30517480	30519662	+	2183	OsCML4	GO:0005509;GO:0005509;GO:0005509;GO:0005509;GO:0005634;GO:0019722;GO:0046872;GO:0005509;GO:0005509;GO:0005509;	-	-	Calcium-binding EF-hand domain containing protein
Os09g0271100	725.884	420.357	1031.41	2.45365	1.29493	2.45332e-10	3.42212e-08	9	5327518	5330180	-	1098	-	-	-	-	Conserved hypothetical protein
Os01g0104600	977.489	1007.49	947.484	0.940435	-0.0885992	0.551002	0.928928	1	248828	256872	-	2110	OsDET1	GO:0005634;GO:0005634;GO:0005634;GO:0006281;GO:0006281;GO:0016567;GO:0031461;GO:0031625;GO:0032436;GO:1990756;GO:0005634;GO:0005634;GO:0006281;GO:0016567;GO:0031461;GO:0031625;GO:0032436;GO:1990756;	K10571	-	Homolog of Arabidopsis DE-ETIOLATED1 (DET1), Modulation of the ABA signaling pathway and ABA biosynthesis, Regulation of chlorophyll conten
Os02g0753700	33.2012	7.58943	58.8129	7.74932	2.95407	2.67012e-10	3.68532e-08	2	31696561	31697376	+	816	OsVQ9	-	-	-	VQ domain containing protein
Os12g0108100	117.76	179.821	55.6983	0.309743	-1.69086	2.71802e-10	3.7318e-08	12	439128	443649	-	2423	-	GO:0000166;GO:0004672;GO:0004672;GO:0004675;GO:0005524;GO:0005524;GO:0005524;GO:0005524;GO:0005886;GO:0006468;GO:0006468;GO:0006468;GO:0016020;GO:0016021;GO:0016021;GO:0016301;GO:0016310;GO:0016740;	-	-	Similar to Ser Thr specific protein kinase-like protein
Os04g0201500	86.1481	137.984	34.3122	0.248668	-2.00771	2.75693e-10	3.76551e-08	4	6913287	6914107	-	821	-	GO:0016020;GO:0016021;GO:0016021;	-	-	Similar to amino acid permease
Os05g0427400	755.263	384.547	1125.98	2.92806	1.54995	2.86636e-10	3.89469e-08	5	20953643	20955793	-	2151	OsPAL04	GO:0003824;GO:0003824;GO:0005737;GO:0005737;GO:0005737;GO:0005737;GO:0006559;GO:0006559;GO:0009698;GO:0009800;GO:0009800;GO:0016829;GO:0016841;GO:0016841;GO:0016841;GO:0045548;GO:0045548;GO:0045548;	K10775	[EC:4.3.1.24]	Similar to Phenylalanine ammonia-lyase
Os06g0284200	162.67	251.905	73.4345	0.291517	-1.77835	2.89105e-10	3.90799e-08	6	10082204	10087094	-	3070	-	GO:0005737;GO:0005737;GO:0006004;GO:0006004;GO:0016740;GO:0016757;	K23280	[EC:2.4.1.351]	Protein of unknown function DUF246, plant family protein
Os06g0210900	13.8257	0.32053	27.3308	85.2674	6.41392	2.94466e-10	3.96004e-08	6	5657850	5661263	+	1737	-	GO:0006629;GO:0006629;GO:0016787;	-	-	Lipase, class 3 family protein
Os02g0782600	1143.27	1626.3	660.252	0.405985	-1.3005	2.97127e-10	3.97544e-08	2	33194536	33198569	+	1567	-	GO:0005774;GO:0016020;GO:0036092;GO:0042578;GO:0042578;GO:0043813;GO:0043813;GO:0046856;GO:0046856;GO:0008233;GO:0036092;GO:0043813;GO:0043813;GO:0046856;GO:0046856;	K22913	[EC:3.1.3.-]	Synaptojanin, N-terminal domain containing protein
Os01g0104800	305.539	259.295	351.784	1.3567	0.440098	0.0466676	0.255386	1	261530	268145	+	2106	-	GO:0000462;GO:0000462;GO:0005730;GO:0005730;GO:0005730;GO:0006364;GO:0032040;GO:0032040;	K14767	-	Sas10/Utp3 family protein
Os05g0548900	2350.49	3746.3	954.692	0.254836	-1.97236	3.21463e-10	4.2576e-08	5	27229414	27233659	-	2042	OsPEAMT2	GO:0000234;GO:0000234;GO:0006656;GO:0006656;GO:0006656;GO:0008168;GO:0008168;	K05929	[EC:2.1.1.103]	Similar to Phosphoethanolamine methyltransferase
Os10g0503800	2686.92	3721.87	1651.96	0.443851	-1.17185	3.57639e-10	4.70925e-08	10	19244954	19246731	-	1021	OsREM1.2	-	-	-	Similar to Remorin
Os08g0249100	86.5592	136.152	36.9664	0.271508	-1.88093	3.59156e-10	4.70925e-08	8	9101238	9105746	-	2542	OsRLCK249	GO:0004672;GO:0004672;GO:0004675;GO:0005524;GO:0005524;GO:0005524;GO:0005886;GO:0006468;GO:0006468;GO:0006468;	-	-	Serine/threonine protein kinase-related domain containing protein
Os07g0204400	74.411	118.214	30.6084	0.258924	-1.9494	3.66723e-10	4.78455e-08	7	5612134	5612909	+	595	-	-	-	-	Conserved hypothetical protein
Os01g0104900	7.44515	11.5435	3.34682	0.289932	-1.78621	0.0575478	0.291038	1	270179	275084	-	1773	-	GO:0016747;GO:0016747;GO:0016747;GO:0016747;GO:0016747;	-	-	Transferase family protein
Os09g0547500	348.17	179.194	517.147	2.88595	1.52905	3.91708e-10	5.06017e-08	9	21642728	21644729	+	1064	LOGL9	GO:0005634;GO:0005634;GO:0005829;GO:0005829;GO:0009691;GO:0009691;GO:0009691;GO:0016787;GO:0016799;GO:0016799;GO:0102682;	K22522	[EC:3.2.2.-]	Lysine decarboxylase-like protein, Response to abiotic stresse
Os03g0189600	932.655	559.171	1306.14	2.33585	1.22395	4.06151e-10	5.20778e-08	3	4682354	4685319	-	1660	-	GO:0004024;GO:0004024;GO:0005829;GO:0005829;GO:0008270;GO:0008270;GO:0008270;GO:0008270;GO:0016491;GO:0016491;GO:0016491;GO:0046294;GO:0046294;GO:0046872;GO:0051903;GO:0051903;GO:0055114;GO:0004024;GO:0004024;GO:0005829;GO:0005829;GO:0008270;GO:0008270;GO:0008270;GO:0008270;GO:0016491;GO:0016491;GO:0016491;GO:0046294;GO:0046294;GO:0046872;GO:0051903;GO:0051903;GO:0055114;	K00121	-	Similar to Alcohol dehydrogenase
Os09g0307300	58.642	95.3445	21.9395	0.230108	-2.11962	4.07106e-10	5.20778e-08	9	7964048	7967912	+	1824	-	GO:0005737;GO:0005819;GO:0005819;GO:0005819;GO:0005856;GO:0005874;GO:0005874;GO:0005874;GO:0005880;GO:0008017;GO:0030295;GO:0032147;GO:0032147;GO:0060236;GO:0060236;GO:0060236;GO:0072686;GO:0090307;GO:0005737;GO:0005819;GO:0005819;GO:0005819;GO:0005856;GO:0005874;GO:0005874;GO:0005874;GO:0032147;GO:0032147;GO:0060236;GO:0060236;GO:0060236;	-	-	Targeting for Xklp2 family protein
Os01g0105300	0.16393	0.327859	0	0	-Inf	1	1	1	284762	291892	-	2456	-	-	-	-	Similar to HAT family dimerisation domain containing protein, expressed
Os03g0335200	39.8783	10.7855	68.9712	6.39479	2.6769	5.06535e-10	6.41709e-08	3	12394575	12396889	+	1475	OsWRKY79	GO:0003677;GO:0003700;GO:0003700;GO:0003700;GO:0005634;GO:0005634;GO:0006355;GO:0006355;GO:0043565;GO:0043565;	-	-	Similar to WRKY1 (WRKY transcription factor 17)
Os12g0434400	183.205	12.7559	353.655	27.7249	4.79311	5.88527e-10	7.41997e-08	12	14109246	14114260	+	1626	-	GO:0005737;GO:0006508;GO:0019538;GO:0030145;GO:0070006;	K01255	[EC:3.4.11.1]	Similar to predicted protein
Os07g0181100	11.7154	0	23.4308	Inf	Inf	6.05466e-10	7.58816e-08	7	4283646	4287282	+	2122	SLAC	GO:0005886;GO:0006873;GO:0008308;GO:0016020;GO:0016021;GO:0016021;GO:0016021;GO:0016021;GO:0055085;GO:0055085;	-	-	C4-dicarboxylate transporter/malic acid transport protein family protein
Os04g0688300	33.5698	6.24266	60.8968	9.75494	3.28613	6.07654e-10	7.58816e-08	4	35207157	35208610	-	1299	prx61	GO:0004601;GO:0004601;GO:0004601;GO:0004601;GO:0004601;GO:0005576;GO:0005576;GO:0006979;GO:0006979;GO:0006979;GO:0006979;GO:0009505;GO:0009505;GO:0009506;GO:0009506;GO:0016491;GO:0020037;GO:0020037;GO:0020037;GO:0020037;GO:0042744;GO:0042744;GO:0042744;GO:0046872;GO:0046872;GO:0055114;GO:0098869;	K00430	[EC:1.11.1.7]	Haem peroxidase, plant/fungal/bacterial family protein
Os01g0105700	1.4779	2.95581	0	0	-Inf	0.0930043	0.390505	1	303233	306736	+	1506	OsbHLH071	GO:0000978;GO:0000981;GO:0001228;GO:0005634;GO:0005634;GO:0006357;GO:0046983;GO:0046983;GO:0046983;	-	-	Basic helix-loop-helix dimerisation region bHLH domain containing protein
Os01g0105800	14.4695	16.3054	12.6335	0.774804	-0.368096	0.799534	1	1	306871	308842	-	835	OsISC9	GO:0005198;GO:0005198;GO:0005737;GO:0005739;GO:0005739;GO:0016226;GO:0016226;GO:0016226;GO:0051536;GO:0051536;GO:0051537;GO:0051537;GO:0097428;GO:0097428;	K22063	-	Similar to Iron sulfur assembly protein 1
Os05g0100600	303.072	169.859	436.286	2.56852	1.36094	6.81163e-10	8.3863e-08	5	60260	65327	+	3031	-	GO:0000166;GO:0000287;GO:0000287;GO:0000287;GO:0000287;GO:0004012;GO:0005524;GO:0005524;GO:0005524;GO:0005524;GO:0015914;GO:0015914;GO:0016020;GO:0016021;GO:0016021;GO:0016021;GO:0016021;GO:0034204;GO:0140326;GO:0140326;GO:0140326;GO:0000139;GO:0000166;GO:0000166;GO:0000166;GO:0000287;GO:0000287;GO:0000287;GO:0000287;GO:0004012;GO:0005524;GO:0005524;GO:0005524;GO:0005524;GO:0005802;GO:0005886;GO:…	-	-	Similar to aminophospholipid ATPase
Os11g0592600	74.4728	122.654	26.2914	0.214354	-2.22193	7.23608e-10	8.86724e-08	11	22550323	22554889	+	1783	-	GO:0005737;GO:0005856;GO:0005874;	-	-	Targeting for Xklp2 family protein
Os09g0339000	60.7237	22.3643	99.083	4.43041	2.14744	7.6827e-10	9.37075e-08	9	10365056	10368262	+	2188	-	GO:0000166;GO:0002229;GO:0002229;GO:0004672;GO:0004672;GO:0004675;GO:0004675;GO:0005524;GO:0005524;GO:0005524;GO:0005524;GO:0005886;GO:0005886;GO:0006468;GO:0006468;GO:0006952;GO:0007178;GO:0016020;GO:0016021;GO:0016021;GO:0016301;GO:0016310;GO:0016740;GO:0042742;GO:0042742;	-	-	Protein kinase, core domain containing protein
Os12g0470700	33.7087	7.85171	59.5657	7.58633	2.9234	8.14988e-10	9.86999e-08	12	16872793	16874580	-	1788	-	GO:0005524;GO:0005524;GO:0005524;GO:0016887;GO:0016887;	-	-	ATPase, AAA-type, core domain containing protein
Os11g0229600	31.4524	6.30317	56.6016	8.97986	3.16669	8.16728e-10	9.86999e-08	11	6891118	6897208	-	4764	-	-	-	-	Hypothetical gene
Os07g0129300	662.767	4.28509	1321.25	308.336	8.26836	8.32911e-10	1.00194e-07	7	1523654	1524512	+	851	OsPR1	GO:0005576;GO:0005576;GO:0005615;GO:0005615;GO:0006952;GO:0009607;	K13449	-	Similar to PR1a protein
Os02g0654700	55.6388	15.1448	96.1328	6.34756	2.6662	8.56037e-10	1.02505e-07	2	26422187	26423485	-	1299	ERF91	GO:0003677;GO:0003677;GO:0003677;GO:0003677;GO:0003700;GO:0003700;GO:0003700;GO:0005634;GO:0005634;GO:0006355;GO:0006355;	K09286	-	AP2/ERF family protein, Abiotic stress respons
Os02g0734600	520.268	308.225	732.311	2.3759	1.24847	8.86008e-10	1.05612e-07	2	30642392	30654596	+	1569	-	GO:0004497;GO:0004497;GO:0005509;GO:0005509;GO:0005509;GO:0005509;GO:0016021;GO:0005509;GO:0005509;GO:0005509;	-	-	Similar to EFA27 for EF hand, abscisic acid, 27kD
Os01g0105900	305.606	280.604	330.608	1.1782	0.236587	0.293614	0.719433	1	309520	313170	-	1548	-	GO:0016301;	-	-	Carbohydrate/purine kinase domain containing protein
Os01g0106200	227.119	225.579	228.659	1.01365	0.0195628	0.890976	1	1	319754	322205	+	942	-	GO:0005783;GO:0005783;GO:0006621;GO:0006621;GO:0006890;GO:0006890;GO:0016020;GO:0016021;GO:0016021;GO:0016021;GO:0030173;GO:0030173;	-	-	Similar to RER1A protein (AtRER1A)
Os07g0121200	156.079	238.942	73.2167	0.306421	-1.70641	1.01528e-09	1.19394e-07	7	1117768	1120936	-	3072	-	GO:0000166;GO:0004672;GO:0004672;GO:0004674;GO:0005515;GO:0005524;GO:0005524;GO:0005524;GO:0005524;GO:0006468;GO:0006468;GO:0016020;GO:0016021;GO:0016021;GO:0016301;GO:0016310;GO:0016740;	-	-	Similar to LRR receptor-like kinase
Os06g0228500	163.263	242.819	83.707	0.34473	-1.53646	1.04048e-09	1.21811e-07	6	6678245	6680823	+	1433	OsATL12	GO:0003333;GO:0005774;GO:0005886;GO:0005886;GO:0005886;GO:0006865;GO:0015171;GO:0016020;GO:0016021;GO:0016021;	K15015	-	Amino acid transporter, transmembrane domain containing protein
Os06g0120200	231.7	337.733	125.667	0.372089	-1.42628	1.0903e-09	1.27076e-07	6	1090058	1092625	+	2568	-	GO:0016020;GO:0016021;GO:0016021;	-	-	Protein of unknown function DUF594 family protein
Os11g0702100	23.7234	3.90499	43.5418	11.1503	3.47901	1.14298e-09	1.32626e-07	11	28758837	28760003	-	1167	-	GO:0004568;GO:0004568;GO:0005576;GO:0005576;GO:0005975;GO:0005975;GO:0008152;GO:0016787;GO:0016798;GO:0045493;GO:0045493;	K01183	[EC:3.2.1.14]	Similar to Class III chitinase homologu
Os06g0591200	179.823	23.4422	336.203	14.3418	3.84215	1.22967e-09	1.42056e-07	6	23227138	23228388	+	837	-	-	-	-	Conserved hypothetical protein
Os07g0695700	75.2176	118.321	32.1147	0.271421	-1.88139	1.26436e-09	1.45424e-07	7	29653137	29654270	+	733	-	-	-	-	Hypothetical conserved gene
Os08g0112700	83.7622	132.625	34.8991	0.26314	-1.9261	1.29278e-09	1.48043e-07	8	679358	681703	+	1162	MADS26	GO:0000977;GO:0000977;GO:0000977;GO:0000978;GO:0000981;GO:0003677;GO:0003677;GO:0003677;GO:0003700;GO:0003700;GO:0003700;GO:0005634;GO:0005634;GO:0005634;GO:0005634;GO:0006355;GO:0006355;GO:0006357;GO:0045944;GO:0045944;GO:0046983;GO:0046983;GO:0046983;	-	-	MADS-box transcription factor, Regulator of both biotic and abiotic stress response
Os04g0517100	81.2618	34.2599	128.264	3.74384	1.90452	1.30554e-09	1.48855e-07	4	25843038	25844912	-	1875	OsMyb4	GO:0003677;GO:0005634;GO:0005634;GO:0009409;GO:0009409;GO:0030154;GO:0043565;GO:0044212;GO:0045893;GO:0045893;GO:0005634;GO:0030154;GO:0043565;GO:0044212;	K09422	-	Similar to OSIGBa0145M07.4 protein
Os04g0688100	519.306	58.3896	980.222	16.7876	4.06933	1.37788e-09	1.56422e-07	4	35187443	35189187	-	1496	prx59	GO:0004601;GO:0004601;GO:0004601;GO:0004601;GO:0004601;GO:0005576;GO:0005576;GO:0006979;GO:0006979;GO:0006979;GO:0006979;GO:0009505;GO:0009505;GO:0009506;GO:0009506;GO:0016491;GO:0020037;GO:0020037;GO:0020037;GO:0020037;GO:0042744;GO:0042744;GO:0042744;GO:0046872;GO:0046872;GO:0055114;GO:0098869;GO:0004601;GO:0004601;GO:0004601;GO:0004601;GO:0004601;GO:0005576;GO:0005576;GO:0006979;GO:0006979;GO:…	K00430	[EC:1.11.1.7]	Peroxidase (EC 1.11.1.7)
Os03g0804500	69.8226	27.1663	112.479	4.14039	2.04977	1.43246e-09	1.61917e-07	3	33586465	33587320	+	856	GER7	GO:0005576;GO:0005618;GO:0030145;GO:0030145;GO:0030145;GO:0045735;GO:0046872;GO:0048046;GO:0048046;	-	-	Similar to Germin-like protein subfamily T member 1 precursor
Os07g0122200	123.323	55.6607	190.984	3.43122	1.77872	1.70505e-09	1.91902e-07	7	1156619	1159170	+	2425	-	-	-	-	Protein of unknown function DUF1719, Oryza sativa family protein
Os04g0650700	2967.83	4121.66	1813.99	0.440113	-1.18406	1.7245e-09	1.93261e-07	4	33161539	33164512	+	2889	OsASNase2	GO:0016787;GO:0016787;GO:0016787;GO:0016787;GO:0016787;GO:0016787;GO:0016787;GO:0016787;GO:0016787;GO:0004067;GO:0004067;GO:0005737;GO:0005737;GO:0008798;GO:0008798;GO:0016540;GO:0016787;GO:0016787;GO:0016787;GO:0033345;GO:0051604;	K13051	-	Similar to OSIGBa0113E10.3 protein
Os01g0106300	9.34961	7.85358	10.8456	1.38098	0.465692	0.579966	0.939469	1	322591	323923	-	1253	-	-	K23050	[EC:1.3.1.-]	Similar to Isoflavone reductase homolog IRL (EC 1.3.1.-)
Os11g0635500	457.58	641.304	273.857	0.427032	-1.22758	1.8336e-09	2.03747e-07	11	25040876	25042999	+	1913	-	GO:0004497;GO:0005506;GO:0005506;GO:0016020;GO:0016020;GO:0016021;GO:0016021;GO:0016491;GO:0016705;GO:0016705;GO:0016709;GO:0020037;GO:0020037;GO:0020037;GO:0046872;GO:0055114;	-	-	Cytochrome P450 family protein
Os03g0440900	1853.39	1146.82	2559.96	2.23223	1.15848	1.88743e-09	2.08844e-07	3	18635904	18638510	+	1147	OsI-BAK1	GO:0005515;GO:0016301;GO:0016301;GO:0016310;GO:0005515;GO:0016301;GO:0016301;GO:0016310;	-	-	Similar to LRR protein
Os01g0106400	32.746	48.8771	16.6149	0.339932	-1.55668	0.000192243	0.00452955	1	327128	328450	-	1206	-	-	K23050	[EC:1.3.1.-]	Similar to Isoflavone reductase homolog IRL (EC 1.3.1.-)
Os05g0127500	201.144	81.6007	320.687	3.92995	1.97451	2.15224e-09	2.36152e-07	5	1561984	1568161	-	1561	-	GO:0016491;GO:0016491;GO:0016491;GO:0046872;GO:0046872;GO:0051213;GO:0051213;GO:0055114;GO:0120091;	-	-	Similar to Leucoanthocyanidin dioxygenase-like protein
Os07g0543800	122.856	186.163	59.549	0.319875	-1.64442	2.24632e-09	2.45448e-07	7	21524545	21528191	+	2738	-	-	-	-	Hypothetical conserved gene
Os02g0740700	124.724	61.4449	188.002	3.05969	1.61338	2.36568e-09	2.57418e-07	2	30980995	30982317	-	1323	OsMMP1	GO:0004222;GO:0004222;GO:0004222;GO:0006508;GO:0006508;GO:0006508;GO:0008233;GO:0008237;GO:0008237;GO:0008237;GO:0008270;GO:0008270;GO:0008270;GO:0016787;GO:0030198;GO:0030574;GO:0031012;GO:0031012;GO:0046872;	-	-	Matrix metalloproteinase, Plant development, Symplastic apoplastic transpor
Os01g0106500	32.011	25.4966	38.5253	1.511	0.595504	0.343063	0.769851	1	331382	332345	-	964	-	-	-	-	Conserved hypothetical protein
Os02g0695800	145.759	73.1866	218.331	2.98321	1.57687	2.47614e-09	2.67219e-07	2	28582125	28584180	-	1751	OsOPT8	GO:0005887;GO:0005887;GO:0016020;GO:0016021;GO:0035672;GO:0035673;GO:0035673;GO:0055085;GO:0055085;	-	-	Similar to oligopeptide transporter 4
Os08g0269500	226.933	326.225	127.642	0.391271	-1.35376	2.59889e-09	2.79316e-07	8	10287058	10287839	-	635	-	-	-	-	Conserved hypothetical protein
Os01g0106600	52.8515	38.0384	67.6645	1.77885	0.830942	0.040149	0.231298	1	332667	333689	-	1023	-	-	-	-	Similar to Chitin-binding lectin 1 precursor (PL- I)
Os01g0106700	1024.37	1145.24	903.498	0.788919	-0.342052	0.129644	0.475028	1	335809	370652	+	7341	-	GO:0000077;GO:0000077;GO:0000166;GO:0000723;GO:0000723;GO:0004674;GO:0004674;GO:0004674;GO:0004674;GO:0005515;GO:0005524;GO:0005524;GO:0005634;GO:0005634;GO:0005634;GO:0006281;GO:0006281;GO:0006468;GO:0006974;GO:0006974;GO:0006974;GO:0006974;GO:0008380;GO:0008630;GO:0016301;GO:0016301;GO:0016301;GO:0016310;GO:0016740;GO:0106310;GO:0106310;GO:0106311;GO:0106311;GO:1904262;GO:1904262;GO:2001020;	K04728	[EC:2.7.11.1]	Hypothetical conserved gene
Os03g0732100	1341.84	1857.64	826.03	0.444665	-1.16921	2.83114e-09	3.00582e-07	3	30003190	30014029	+	3268	-	GO:0000978;GO:0000981;GO:0003677;GO:0003677;GO:0003677;GO:0003677;GO:0005634;GO:0005634;GO:0006355;GO:0006355;GO:0006355;GO:0006357;	-	-	Similar to Homeodomain protein JUBEL1
Os06g0185300	107.397	37.9094	176.885	4.66599	2.22218	2.85905e-09	3.02321e-07	6	4286708	4287890	+	1183	Os-PHT2	GO:0016740;GO:0016746;GO:0016747;GO:0016747;GO:0016747;GO:0050734;GO:0050734;	-	-	Transferase family protein
Os10g0529300	375.343	527.852	222.835	0.422154	-1.24416	2.97385e-09	3.13197e-07	10	20589767	20590845	+	996	OsGSTU18	GO:0004364;GO:0005515;GO:0005737;GO:0005737;GO:0006749;GO:0006749;GO:0006749;GO:0016740;	K00799	[EC:2.5.1.18]	Similar to Tau class GST protein 3
Os03g0118200	368.204	517.286	219.121	0.423598	-1.23923	2.98815e-09	3.13445e-07	3	991125	994700	+	1503	-	GO:0015297;GO:0016020;GO:0016021;GO:0022857;GO:0022857;GO:0030173;GO:0030173;GO:0030176;GO:0030176;GO:0055085;GO:0055085;GO:0015297;GO:0016020;GO:0016021;GO:0022857;GO:0022857;GO:0030173;GO:0030173;GO:0030176;GO:0030176;GO:0055085;GO:0055085;	K15277	-	UAA transporter family protein
Os01g0106800	201.125	196.857	205.393	1.04336	0.0612393	0.783159	1	1	371831	374412	+	721	OsRBX1b	GO:0005634;GO:0005634;GO:0006511;GO:0006511;GO:0008270;GO:0008270;GO:0008270;GO:0016567;GO:0019788;GO:0031146;GO:0031461;GO:0031461;GO:0031462;GO:0031463;GO:0031467;GO:0043224;GO:0045116;GO:0061630;GO:0061630;GO:0080008;GO:0097602;GO:0097602;	K03868	[EC:2.3.2.32]	Similar to RING-box protein 1A (Regulator of cullins 1a) (dRbx1)
Os01g0106900	5609.78	6661.41	4558.16	0.684263	-0.547376	0.00140031	0.0212633	1	374728	380713	-	1899	OsDXR	GO:0005515;GO:0008299;GO:0008299;GO:0008299;GO:0009507;GO:0009536;GO:0009570;GO:0009570;GO:0016491;GO:0019288;GO:0030145;GO:0030145;GO:0030604;GO:0030604;GO:0030604;GO:0030604;GO:0030604;GO:0030604;GO:0046686;GO:0046872;GO:0046872;GO:0046872;GO:0051484;GO:0051484;GO:0055114;GO:0070402;GO:0070402;GO:0070402;GO:0005515;GO:0008299;GO:0008299;GO:0008299;GO:0009507;GO:0009507;GO:0009536;GO:0009570;GO:…	K00099	[EC:1.1.1.267]	Similar to 1-deoxy-D-xylulose 5-phosphate reductoisomerase (Fragment)
Os08g0179000	228.987	331.342	126.633	0.382181	-1.38767	3.18135e-09	3.28667e-07	8	4630538	4638873	+	4055	-	GO:0000166;GO:0004672;GO:0004672;GO:0004674;GO:0004674;GO:0004674;GO:0005524;GO:0005524;GO:0005524;GO:0005524;GO:0005886;GO:0005886;GO:0006468;GO:0006468;GO:0006468;GO:0006468;GO:0016020;GO:0016021;GO:0016021;GO:0016301;GO:0016310;GO:0016740;	-	-	Protein kinase, catalytic domain domain containing protein
Os04g0561500	359.848	168.109	551.587	3.28112	1.71419	3.1834e-09	3.28667e-07	4	28108757	28113603	+	3031	OsPOP9	GO:0004175;GO:0004175;GO:0004252;GO:0004252;GO:0004252;GO:0004252;GO:0005737;GO:0005829;GO:0005829;GO:0006508;GO:0006508;GO:0008236;GO:0008236;GO:0016787;GO:0070008;GO:0070012;GO:0070012;GO:0004175;GO:0004175;GO:0004252;GO:0004252;GO:0004252;GO:0004252;GO:0005737;GO:0005829;GO:0005829;GO:0006508;GO:0006508;GO:0008236;GO:0008236;GO:0016787;GO:0070008;GO:0070012;GO:0070012;	K01322	[EC:3.4.21.26]	Similar to Prolyl endopeptidase (EC 3.4.21.26) (Post-proline cleaving enzyme) (PE)
Os04g0616700	676.094	338.36	1013.83	2.9963	1.58318	3.32914e-09	3.42366e-07	4	31317589	31328040	-	5302	-	GO:0004672;GO:0004672;GO:0004672;GO:0005524;GO:0005524;GO:0005524;GO:0006468;GO:0006468;GO:0000166;GO:0004672;GO:0004672;GO:0004674;GO:0004674;GO:0005524;GO:0005524;GO:0005524;GO:0005524;GO:0005886;GO:0005886;GO:0006468;GO:0006468;GO:0016020;GO:0016021;GO:0016021;GO:0016301;GO:0016310;GO:0016740;GO:0046777;GO:0046777;GO:0106310;GO:0106310;GO:0106311;GO:0106311;	-	-	Hypothetical conserved gene
Os07g0416900	47.733	0.32053	95.1455	296.838	8.21353	3.37429e-09	3.45654e-07	7	13201188	13202543	-	1356	OsFAD2-3	GO:0006629;GO:0006629;GO:0016020;GO:0016021;GO:0016021;GO:0016717;GO:0016717;GO:0055114;	-	-	Similar to Omega-6 fatty acid desaturase, endoplasmic reticulum isozyme 2 (EC 1.14.19.-)
Os06g0200250	53.156	12.1387	94.1733	7.75811	2.95571	3.49653e-09	3.56783e-07	6	5072839	5073861	-	1023	-	-	-	-	Hypothetical conserved gene
Os03g0225900	66.3999	7.16254	125.637	17.5409	4.13265	3.5714e-09	3.63009e-07	3	6608577	6610549	+	1973	AOS2	GO:0005506;GO:0005506;GO:0006629;GO:0006631;GO:0006633;GO:0009978;GO:0016125;GO:0016125;GO:0016491;GO:0016705;GO:0016705;GO:0016829;GO:0020037;GO:0020037;GO:0020037;GO:0031408;GO:0031408;GO:0046872;GO:0047987;GO:0047987;GO:0055114;GO:0055114;GO:0005506;GO:0005506;GO:0006629;GO:0006631;GO:0006633;GO:0009978;GO:0016125;GO:0016125;GO:0016491;GO:0016705;GO:0016705;GO:0016829;GO:0020037;GO:0020037;GO:…	K01723	[EC:4.2.1.92]	Allene oxide synthase (CYP74A2), Biosynthesis of jasmonic acid (JA
Os06g0520733	22.0639	41.8816	2.24629	0.0536343	-4.2207	4.23193e-09	4.28487e-07	6	19157238	19158412	-	375	-	-	-	-	Similar to cell number regulator 4
Os08g0127100	1762.42	940.184	2584.65	2.74909	1.45895	4.37833e-09	4.41605e-07	8	1561754	1566957	+	1815	OsHT	GO:0003333;GO:0005886;GO:0005886;GO:0005886;GO:0006865;GO:0015171;GO:0016020;GO:0016021;GO:0016021;GO:0003333;GO:0005886;GO:0005886;GO:0005886;GO:0006865;GO:0015171;GO:0016020;GO:0016021;GO:0016021;	-	-	Amino acid transporter, transmembrane family protein
Os01g0107000	533.765	508.782	558.749	1.09821	0.135152	0.657606	0.98442	1	383250	386648	-	1764	-	GO:0005102;GO:0005102;GO:0005515;GO:0005777;GO:0005778;GO:0005778;GO:0005778;GO:0005778;GO:0005778;GO:0015031;GO:0016020;GO:0016560;GO:0016560;GO:0016560;GO:0016560;GO:1990429;GO:1990429;GO:0005515;GO:0005777;GO:0005778;GO:0005778;GO:0005778;GO:0005778;GO:0015031;GO:0016020;GO:0016560;GO:0016560;GO:0016560;GO:0016560;	K13343	-	Similar to peroxin Pex14
Os07g0129200	13.5739	0	27.1478	Inf	Inf	5.0712e-09	5.07584e-07	7	1512025	1512958	+	934	PR1A	GO:0005576;GO:0005576;GO:0006952;GO:0009607;	K13449	-	Pathogenesis-related 1a protein, Regulation of abiotic stress response
Os02g0554100	137.56	203.39	71.7306	0.352675	-1.50359	5.16887e-09	5.15394e-07	2	20913876	20919054	+	1691	-	GO:0009881;GO:0009881;GO:0010224;GO:0010224;GO:0010224;GO:0042803;GO:0042803;GO:0042803;	-	-	Similar to UVB-resistance protein UVR8
Os07g0614600	159.491	83.4459	235.536	2.82262	1.49704	5.24521e-09	5.19231e-07	7	25320455	25323447	+	1963	-	GO:0005794;GO:0016020;GO:0016020;GO:0016021;GO:0016021;GO:0016021;GO:0016021;	-	-	Transmembrane receptor, eukaryota domain containing protein
Os01g0107400	10.8896	14.7864	6.99282	0.472924	-1.08032	0.170051	0.547235	1	392083	392578	-	496	-	-	K01265	[EC:3.4.11.18]	Conserved hypothetical protein
Os07g0195300	37.8287	63.2868	12.3705	0.195468	-2.355	5.31409e-09	5.23898e-07	7	5165197	5166518	-	1322	OsFbox347	GO:0005515;	-	-	Hypothetical conserved gene
Os01g0107700	0.870893	1.3229	0.418888	0.316644	-1.65907	0.647314	0.97975	1	412625	415823	+	2031	-	GO:0005794;GO:0006486;GO:0006486;GO:0006486;GO:0016020;GO:0016757;GO:0016757;GO:0016757;	-	-	Similar to LIMONENE cyclase like protein
Os04g0442300	176.179	256.1	96.2589	0.375864	-1.41172	5.47433e-09	5.35667e-07	4	22023832	22027680	-	1808	OSRR1	GO:0000160;GO:0000160;GO:0000160;GO:0009736;GO:0009736;GO:0048830;GO:0048830;GO:0000160;GO:0000160;GO:0000160;GO:0009736;GO:0009736;GO:0048830;GO:0048830;	K14492	-	A-type response regulator, Cytokinin signalin
Os05g0194500	29.5925	6.84201	52.343	7.65023	2.9355	5.54125e-09	5.38116e-07	5	5784144	5789558	-	1510	ONAC085	GO:0000976;GO:0003677;GO:0003677;GO:0005634;GO:0005634;GO:0006355;GO:0006355;GO:0006355;GO:0006355;GO:0043565;GO:0044212;	-	-	Similar to ANAC075
Os12g0199500	88.0723	136.038	40.1071	0.294824	-1.76207	5.55616e-09	5.38116e-07	12	5172120	5174438	+	1100	OsCOMTL1	GO:0005829;GO:0008168;GO:0008168;GO:0008168;GO:0008171;GO:0008171;GO:0008171;GO:0008757;GO:0008757;GO:0016740;GO:0019438;GO:0019438;GO:0032259;GO:0032259;GO:0046983;GO:0046983;GO:0046983;	-	-	Similar to N-methyltransferase
Os12g0486900	21.5853	3.59593	39.5747	11.0054	3.46014	5.56091e-09	5.38116e-07	12	18116036	18120679	+	1483	OsRLCK369	GO:0004672;GO:0004672;GO:0004672;GO:0005524;GO:0005524;GO:0005524;GO:0006468;GO:0006468;	-	-	Similar to Protein kinase domain containing protein, expressed
Os01g0107900	1756.19	1701.01	1811.37	1.06488	0.0906864	0.85009	1	1	416264	420497	-	2381	-	GO:0000304;GO:0000304;GO:0009507;GO:0009507;GO:0009536;GO:0042651;GO:0042651;	-	-	Protein of unknown function DUF3506 domain containing protein
Os11g0275200	114.496	174.115	54.8772	0.315179	-1.66576	6.20875e-09	5.96404e-07	11	9754959	9759732	+	894	-	GO:0016787;GO:0016787;GO:0016787;	-	-	Similar to Endo-1,3;1,4-beta-D-glucanase precursor (EC 3.2.1.-)
Os06g0483200	335.665	474.911	196.42	0.413593	-1.27372	6.41929e-09	6.14378e-07	6	16400699	16432426	-	5702	OsOSC6	GO:0003824;GO:0003824;GO:0003824;GO:0004659;GO:0016020;GO:0016021;GO:0016021;	-	-	Similar to cycloartenol synthase
Os06g0689600	112.225	51.8191	172.631	3.33142	1.73614	6.47562e-09	6.17515e-07	6	28752549	28757404	-	1734	OsRLCK214	GO:0000166;GO:0004672;GO:0004672;GO:0004674;GO:0004674;GO:0004674;GO:0005524;GO:0005524;GO:0005524;GO:0005524;GO:0005886;GO:0005886;GO:0006468;GO:0006468;GO:0016301;GO:0016310;GO:0016740;GO:0046777;GO:0046777;	-	-	Hypothetical conserved gene
Os01g0108000	447.087	447.338	446.836	0.998878	-0.00162001	0.984085	1	1	422539	431217	+	2581	-	GO:0005886;GO:0005886;	-	-	Conserved hypothetical protein
Os07g0420000	1247.03	1770.24	723.816	0.408881	-1.29025	6.65542e-09	6.30079e-07	7	13443292	13445654	+	1766	-	-	-	-	Conserved hypothetical protein
Os02g0709000	45.3454	77.8638	12.827	0.164737	-2.60177	6.70731e-09	6.30909e-07	2	29318628	29320855	+	1197	-	GO:0003676;GO:0003676;GO:0003676;GO:0004527;GO:0005634;GO:0006364;GO:0006364;GO:0006364;GO:0008408;GO:0008408;GO:0090305;	-	-	Exonuclease domain containing protein
Os03g0646100	26.3425	46.6806	6.00438	0.128627	-2.95874	6.71231e-09	6.30909e-07	3	24996647	25000959	+	2127	FtsZ2-1	GO:0000166;GO:0003924;GO:0003924;GO:0003924;GO:0003924;GO:0005525;GO:0005525;GO:0005525;GO:0005525;GO:0005737;GO:0005737;GO:0009507;GO:0009507;GO:0010020;GO:0010020;GO:0048285;GO:0051301;GO:0051301;	K03531	-	Similar to Plastid division protein ftsZ1 precursor
Os01g0108200	998.695	1067.21	930.177	0.871594	-0.198272	0.313129	0.741981	1	441203	448951	+	2353	OsPOP1	GO:0004175;GO:0004175;GO:0004252;GO:0004252;GO:0004252;GO:0005737;GO:0005829;GO:0005829;GO:0006508;GO:0006508;GO:0008236;GO:0008236;GO:0070008;GO:0070012;GO:0070012;	K01322	[EC:3.4.21.26]	Similar to Prolyl endopeptidase (EC 3.4.21.26) (Post-proline cleaving enzyme) (PE)
Os10g0442000	51.3447	19.0797	83.6097	4.38212	2.13163	7.52838e-09	7.02577e-07	10	15877678	15880050	+	2373	-	GO:0000166;GO:0002229;GO:0002229;GO:0004672;GO:0004672;GO:0004675;GO:0004675;GO:0005524;GO:0005524;GO:0005524;GO:0005524;GO:0005886;GO:0005886;GO:0005886;GO:0006468;GO:0006468;GO:0006952;GO:0007178;GO:0016020;GO:0016021;GO:0016021;GO:0016301;GO:0016310;GO:0016740;GO:0030246;GO:0030246;GO:0030246;GO:0033612;GO:0042742;GO:0042742;	-	-	Similar to Lectin-like receptor kinase 7;2
Os09g0450300	232.166	333.55	130.782	0.392091	-1.35074	7.66569e-09	7.12854e-07	9	16855353	16861064	-	2766	-	GO:0000226;GO:0000226;GO:0000226;GO:0000226;GO:0005737;GO:0005819;GO:0005874;GO:0008017;GO:0008017;GO:0008017;GO:0000226;GO:0000226;GO:0000226;GO:0005874;GO:0008017;GO:0008017;GO:0000226;GO:0000226;GO:0000226;GO:0000226;GO:0005737;GO:0005819;GO:0005874;GO:0008017;GO:0008017;GO:0008017;	K16732	-	MAP65/ASE1 family protein
Os04g0684800	1232.04	1674.85	789.231	0.471224	-1.08552	7.92924e-09	7.34758e-07	4	34975665	34977774	+	811	OsUEV1D	GO:0000209;GO:0005634;GO:0005634;GO:0006301;GO:0061631;GO:0070534;GO:0070534;	K10704	-	Similar to CROC-1-like protein (Fragment)
Os02g0173200	95.3101	39.093	151.527	3.87607	1.95459	8.06509e-09	7.44715e-07	2	4008991	4010136	+	1146	OsVQ5	-	-	-	VQ domain containing protein
Os02g0749000	276.809	395.101	158.518	0.40121	-1.31757	8.81195e-09	8.10823e-07	2	31467402	31471480	+	3662	-	-	-	-	Conserved hypothetical protein
Os01g0108400	3.76177	1.65076	5.87277	3.55762	1.83091	0.334441	0.760263	1	455707	457425	+	772	-	GO:0000977;GO:0000981;GO:0003677;GO:0003700;GO:0003700;GO:0006357;GO:0006357;GO:0006357;GO:0006357;GO:0008134;GO:0046983;GO:0046983;GO:0046983;GO:0090575;GO:0090575;	-	-	Helix-loop-helix DNA-binding domain containing protein
Os08g0102700	298.534	423.784	173.285	0.4089	-1.29018	9.42398e-09	8.61096e-07	8	151908	153452	-	1545	-	GO:0009506;GO:0009506;GO:0016020;GO:0016021;GO:0016021;GO:0046658;GO:0046658;GO:0009506;GO:0009506;GO:0016020;GO:0016021;GO:0016021;GO:0046658;GO:0046658;GO:0009506;GO:0009506;GO:0016020;GO:0016021;GO:0016021;GO:0046658;GO:0046658;GO:0009506;GO:0009506;GO:0016020;GO:0016021;GO:0016021;GO:0046658;GO:0046658;GO:0009506;GO:0009506;GO:0016020;GO:0016021;GO:0016021;GO:0046658;GO:0046658;	-	-	Harpin-induced 1 domain containing protein
Os07g0117900	12.9917	0.659852	25.3235	38.3775	5.26219	9.71946e-09	8.85011e-07	7	964856	966454	-	1599	-	GO:0043531;GO:0043531;GO:0043531;	-	-	NB-ARC domain containing protein
Os04g0423600	2556.78	3485.93	1627.63	0.466915	-1.09877	9.85091e-09	8.93876e-07	4	20941052	20948918	-	4224	OsSET18	GO:0005515;	-	-	SET domain containing protein
Os12g0636400	28.8723	7.24184	50.5027	6.97374	2.80193	1.00109e-08	9.05259e-07	12	27286553	27288661	-	1215	-	GO:0003824;GO:0003824;GO:0003824;GO:0016787;	-	-	Similar to Epoxide hydrolase 2
Os04g0205200	372.029	223.373	520.686	2.33102	1.22096	1.07906e-08	9.7241e-07	4	7091053	7092765	+	1713	-	-	-	-	NB-ARC domain containing protein
Os06g0530600	25.0765	1.3229	48.83	36.9114	5.20599	1.12179e-08	1.00746e-06	6	19780992	19781426	+	435	OsVQ22	-	-	-	VQ domain containing protein
Os11g0225000	23.0739	4.2819	41.866	9.77743	3.28946	1.13244e-08	1.01356e-06	11	6540629	6541618	+	688	OsRLCK319	GO:0004672;GO:0004672;GO:0004674;GO:0004674;GO:0005524;GO:0005524;GO:0005524;GO:0005886;GO:0005886;GO:0006468;GO:0006468;GO:0006468;GO:0046777;	-	-	Serine/threonine protein kinase-related domain containing protein
Os03g0291500	549.983	21.3058	1078.66	50.6275	5.66185	1.1454e-08	1.02167e-06	3	10120289	10124384	-	2238	ASN1	GO:0000166;GO:0004066;GO:0004066;GO:0004066;GO:0004066;GO:0004066;GO:0005524;GO:0005524;GO:0005829;GO:0005829;GO:0006529;GO:0006529;GO:0006529;GO:0006529;GO:0006541;GO:0006541;GO:0008652;GO:0016874;GO:0042803;GO:0070981;GO:0070981;	K01953	[EC:6.3.5.4]	Asparagine synthetase, Biosynthesis of asparagine following the supply of ammoniu
Os01g0108500	3.67589	3.24928	4.1025	1.26259	0.336383	0.935851	1	1	460177	461371	+	1195	-	-	-	-	Protein of unknown function DUF3778 domain containing protein
Os12g0632800	329.859	196.728	462.99	2.35345	1.23478	1.3064e-08	1.1574e-06	12	27109127	27112150	+	2592	HAIKU2	GO:0000166;GO:0004672;GO:0004672;GO:0004672;GO:0005515;GO:0005524;GO:0005524;GO:0005524;GO:0005524;GO:0005886;GO:0005886;GO:0006468;GO:0006468;GO:0016020;GO:0016021;GO:0016021;	-	-	Protein kinase, catalytic domain domain containing protein
Os09g0370500	145.345	76.6715	214.019	2.79138	1.48098	1.35685e-08	1.19805e-06	9	12319346	12321133	+	1788	OsVQ35	-	-	-	VQ domain containing protein
Os02g0106700	164.282	240.873	87.6912	0.364056	-1.45777	1.36579e-08	1.2019e-06	2	391819	395616	+	2780	-	GO:0005634;GO:0010468;	K24134	[EC:3.4.19.12]	Peptidase C78, ubiquitin fold modifier-specific peptidase 1/ 2 domain containing protein
Os12g0115500	1498.01	2041.61	954.403	0.467476	-1.09704	1.3807e-08	1.21095e-06	12	760947	762381	+	722	OsLTP1.20	GO:0006869;GO:0006869;GO:0006869;GO:0008289;GO:0008289;GO:0008289;GO:0016020;	-	-	Similar to nonspecific lipid-transfer protein 3
Os12g0263600	686.925	945.323	428.527	0.453313	-1.14142	1.39285e-08	1.21753e-06	12	9286790	9291494	-	1083	-	-	-	-	Similar to Isoflavone reductase-like protein 1
Os03g0724700	68.677	29.6501	107.704	3.63249	1.86096	1.40883e-08	1.22741e-06	3	29454977	29457859	+	2340	-	GO:0047429;GO:0047429;GO:0047429;GO:0047429;GO:0047429;GO:0047429;GO:0047429;	K06287	-	Similar to cDNA clone:002-104-C06, full insert sequence
Os07g0417200	37.0505	0.32053	73.7806	230.183	7.84664	1.46682e-08	1.2737e-06	7	13223292	13224558	+	1267	OsFAD2-2	GO:0006629;GO:0006629;GO:0016021;GO:0016717;GO:0016717;GO:0055114;	-	-	Similar to Delta 12 oleic acid desaturase FAD2
Os03g0193300	74.9169	117.133	32.7011	0.27918	-1.84073	1.51845e-08	1.31418e-06	3	4873378	4877257	-	2711	-	-	-	-	Conserved hypothetical protein
Os03g0602600	190.19	104.376	276.004	2.64433	1.4029	1.57351e-08	1.35736e-06	3	22547535	22552000	+	2119	HSA1	GO:0000427;GO:0005737;GO:0006355;GO:0008865;GO:0009658;GO:0009658;GO:0009662;GO:0009662;GO:0019200;GO:0042644;GO:0042644;GO:0042793;GO:0042793;	-	-	PfkB family fructokinase, WLP2 paralog, Chloroplast biogenesis and plant growth, Protection of chloroplasts under heat stres
Os11g0113700	64.1954	27.1432	101.248	3.73013	1.89923	1.62922e-08	1.40081e-06	11	630585	633622	-	2045	CIPK15	GO:0000166;GO:0004672;GO:0004672;GO:0004674;GO:0004674;GO:0005524;GO:0005524;GO:0005524;GO:0005524;GO:0006468;GO:0006468;GO:0007165;GO:0007165;GO:0007165;GO:0016301;GO:0016310;GO:0016740;GO:0106310;GO:0106310;GO:0106311;GO:0106311;GO:0000166;GO:0004672;GO:0004672;GO:0004674;GO:0004674;GO:0005524;GO:0005524;GO:0005524;GO:0005524;GO:0006468;GO:0006468;GO:0007165;GO:0007165;GO:0007165;GO:0016301;GO:…	K07198	[EC:2.7.11.11]	Serine/threonine protein kinase, Abiotic stresse
Os02g0553000	22.0593	4.2943	39.8244	9.27377	3.21316	1.71398e-08	1.46887e-06	2	20857044	20858995	-	1715	-	GO:0000166;GO:0004672;GO:0004672;GO:0004672;GO:0005524;GO:0005524;GO:0005524;GO:0005524;GO:0005886;GO:0005886;GO:0006468;GO:0006468;GO:0009755;GO:0016021;	-	-	Protein kinase, catalytic domain domain containing protein
Os02g0327500	44.182	6.23853	82.1255	13.1642	3.71855	1.74781e-08	1.49298e-06	2	13200808	13203751	+	1740	-	GO:0008375;GO:0016020;GO:0016020;GO:0016020;GO:0016021;GO:0016021;GO:0016740;GO:0016757;GO:0016757;	-	-	Protein of unknown function DUF266, plant family protein
Os11g0184800	75.9415	127.278	24.6054	0.193321	-2.37093	1.77689e-08	1.5129e-06	11	4295162	4297455	+	1463	OsAsp1	GO:0004190;GO:0004190;GO:0004190;GO:0006508;GO:0006508;GO:0006508;GO:0006508;GO:0008233;GO:0016787;GO:0030163;	-	-	Similar to Aspartic proteinase Asp1 precursor (EC 3.4.23.-
Os04g0648400	31.3338	8.97603	53.6915	5.98165	2.58054	1.8357e-08	1.55791e-06	4	32991267	32994650	+	2604	-	GO:0005515;GO:0016020;GO:0016021;GO:0016021;	-	-	Similar to H0811D08.17 protein
Os12g0121100	175.871	254.133	97.6091	0.384086	-1.3805	1.85826e-08	1.57197e-06	12	991532	994692	-	1429	OsRLCK359	GO:0000166;GO:0004672;GO:0004672;GO:0004674;GO:0004674;GO:0005524;GO:0005524;GO:0005524;GO:0005524;GO:0006468;GO:0006468;GO:0016301;GO:0016310;GO:0016740;	-	-	Similar to Serine/threonine-protein kinase NAK
Os02g0536500	507.471	291.09	723.853	2.4867	1.31423	1.88515e-08	1.58959e-06	2	19797819	19798718	-	782	-	-	-	-	Similar to H0622F05.5 protein
Os10g0506200	75.9199	33.5634	118.276	3.52397	1.8172	1.95278e-08	1.64133e-06	10	19356762	19363202	+	3186	OsValRS3	GO:0000166;GO:0000166;GO:0000166;GO:0002161;GO:0002161;GO:0004812;GO:0004812;GO:0004812;GO:0004832;GO:0004832;GO:0004832;GO:0004832;GO:0004832;GO:0005524;GO:0005524;GO:0005524;GO:0005524;GO:0005829;GO:0005829;GO:0006412;GO:0006418;GO:0006418;GO:0006438;GO:0006438;GO:0006438;GO:0016874;GO:0106074;	K01873	[EC:6.1.1.9]	Similar to Valyl-tRNA synthetase
Os10g0540200	57.4868	90.8249	24.1487	0.265882	-1.91114	2.0309e-08	1.70154e-06	10	21059208	21064578	+	2298	-	-	-	-	Similar to Selenium-binding protein-like
Os12g0620000	187.93	272.195	103.664	0.380846	-1.39272	2.12264e-08	1.77274e-06	12	26415934	26419191	+	3150	-	GO:0000166;GO:0004672;GO:0004672;GO:0004674;GO:0005515;GO:0005524;GO:0005524;GO:0005524;GO:0005524;GO:0006468;GO:0006468;GO:0016020;GO:0016021;GO:0016021;GO:0016301;GO:0016310;GO:0016740;	-	-	Similar to Leucine Rich Repeat family protein
Os09g0353200	104.722	8.88527	200.558	22.572	4.49646	2.36612e-08	1.96982e-06	9	11259049	11268028	-	1767	-	GO:0004672;GO:0004672;GO:0004672;GO:0005524;GO:0005524;GO:0005524;GO:0006468;GO:0006468;	-	-	Protein kinase, catalytic domain domain containing protein
Os03g0836300	111.871	57.1809	166.562	2.91289	1.54245	2.4436e-08	2.02788e-06	3	35140216	35141197	+	982	-	GO:0005886;GO:0005886;GO:0016020;GO:0016021;GO:0016021;	-	-	Harpin-induced 1 domain containing protein
Os07g0232800	81.6511	26.3069	136.995	5.20758	2.38061	2.49979e-08	2.06797e-06	7	7394486	7397577	+	1244	OsZIP8	GO:0005385;GO:0016020;GO:0016021;GO:0030001;GO:0046873;GO:0055085;GO:0071577;	K14709	-	Similar to Zinc transporter protein ZIP1
Os07g0611400	27.3583	6.9401	47.7766	6.88414	2.78328	2.56334e-08	2.11387e-06	7	25167044	25167730	+	687	-	GO:0035556;GO:0035556;	-	-	Protein kinase C-like, phorbol ester/diacylglycerol binding domain containing protein
Os03g0348200	1377.31	2113.5	641.12	0.303346	-1.72097	2.57178e-08	2.11418e-06	3	13063312	13070842	-	1674	OsTPS10	GO:0000287;GO:0000287;GO:0000287;GO:0010333;GO:0010333;GO:0016114;GO:0016829;GO:0016829;GO:0046872;	-	-	Terpene synthase-like domain containing protein
Os08g0465800	2023.37	2714.43	1332.32	0.490828	-1.02671	2.60797e-08	2.13723e-06	8	22878735	22882730	-	1975	OsGAD1	GO:0003824;GO:0003824;GO:0004351;GO:0004351;GO:0004351;GO:0004351;GO:0004351;GO:0005829;GO:0005829;GO:0006536;GO:0006536;GO:0006538;GO:0006538;GO:0016829;GO:0016831;GO:0016831;GO:0016831;GO:0019752;GO:0019752;GO:0030170;GO:0030170;GO:0030170;GO:0003824;GO:0003824;GO:0004351;GO:0004351;GO:0004351;GO:0004351;GO:0004351;GO:0005829;GO:0005829;GO:0006536;GO:0006536;GO:0006538;GO:0006538;GO:0016829;GO:…	K01580	[EC:4.1.1.15]	Similar to Glutamate decarboxylase
Os05g0159300	100.497	149	51.994	0.348953	-1.5189	2.66501e-08	2.17717e-06	5	3499107	3500826	-	1320	OsGELP62	-	-	-	Similar to Alpha-L-fucosidase 2
Os05g0521700	66.2603	103.172	29.3486	0.284463	-1.81369	2.73665e-08	2.22876e-06	5	25952753	25955720	+	2968	-	-	-	-	Conserved hypothetical protein
Os03g0195300	65.382	102.106	28.6574	0.280662	-1.83309	2.75801e-08	2.2392e-06	3	4946360	4950941	-	2421	OsSultr2	GO:0005887;GO:0005887;GO:0008271;GO:0008271;GO:0008271;GO:0008272;GO:0008272;GO:0015116;GO:0015116;GO:0015116;GO:0015301;GO:0015301;GO:0016020;GO:0016020;GO:0016020;GO:0016021;GO:0016021;GO:0016021;GO:0055085;GO:0055085;GO:0098656;GO:1902358;	K17469	-	Similar to Low affinity sulphate transporter 3
Os04g0435100	50.477	12.4885	88.4654	7.08374	2.82451	2.79592e-08	2.26297e-06	4	21637785	21642587	+	2004	OsBAT7	GO:0006865;GO:0006865;GO:0016020;GO:0016020;GO:0016020;GO:0016021;GO:0016021;GO:0016021;GO:0016021;GO:0022857;GO:0022857;GO:0055085;GO:0055085;	-	-	Amino acid/polyamine transporter I family protein
Os03g0326200	87.2612	34.7556	139.767	4.02142	2.00771	3.0008e-08	2.42132e-06	3	11893128	11898228	-	4080	-	GO:0000166;GO:0000166;GO:0000166;GO:0000287;GO:0000287;GO:0000287;GO:0000287;GO:0004012;GO:0005524;GO:0005524;GO:0005524;GO:0005524;GO:0005886;GO:0015914;GO:0015914;GO:0016020;GO:0016021;GO:0016021;GO:0016021;GO:0016021;GO:0045332;GO:0140326;GO:0140326;GO:0140326;GO:0140326;GO:0000166;GO:0000166;GO:0000166;GO:0000287;GO:0000287;GO:0000287;GO:0000287;GO:0004012;GO:0005524;GO:0005524;GO:0005524;GO:…	K14802	[EC:7.6.2.1]	Similar to aminophospholipid ATPase
Os02g0135200	146.639	72.2018	221.076	3.06192	1.61444	3.03259e-08	2.43946e-06	2	1850981	1858243	-	2715	OsMPK13	GO:0000165;GO:0000166;GO:0004672;GO:0004672;GO:0004674;GO:0004707;GO:0004707;GO:0004707;GO:0004707;GO:0005524;GO:0005524;GO:0005524;GO:0005524;GO:0005634;GO:0005737;GO:0006468;GO:0006468;GO:0010468;GO:0016301;GO:0016310;GO:0016740;GO:0035556;GO:0106310;GO:0106311;	-	-	Similar to Mitogen-activated protein kinase 13
Os08g0390200	72.5778	113.399	31.7565	0.280042	-1.83629	3.07867e-08	2.46847e-06	8	18491788	18493260	-	1473	-	GO:0016491;GO:0016491;GO:0016491;GO:0046872;GO:0046872;GO:0051213;GO:0055114;	-	-	Similar to Oxidoreductase, 2OG-Fe oxygenase family protein, expressed
Os11g0567800	31.621	9.29656	53.9455	5.80273	2.53673	3.08748e-08	2.46847e-06	11	21156776	21159062	+	2213	-	-	-	-	Leucine-rich repeat-containing N-terminal, type 2 domain containing protein
Os08g0542000	161.353	66.4848	256.22	3.85382	1.94629	3.18666e-08	2.54003e-06	8	27123639	27127540	-	1776	-	GO:0004177;GO:0005737;GO:0005737;GO:0006508;GO:0006508;GO:0006508;GO:0008233;GO:0016787;GO:0046872;GO:0046872;GO:0070006;GO:0070006;GO:0070006;GO:0070006;GO:0070084;	-	-	Similar to Methionine aminopeptidase
Os01g0108600	408.637	480.294	336.979	0.70161	-0.511258	0.0146191	0.117127	1	478384	481165	+	1287	-	GO:0000977;GO:0000981;GO:0003677;GO:0003700;GO:0003700;GO:0006357;GO:0006357;GO:0006357;GO:0006357;GO:0008134;GO:0046983;GO:0046983;GO:0046983;GO:0090575;GO:0090575;GO:0003677;GO:0003677;GO:0003700;GO:0003700;GO:0006357;GO:0006357;GO:0006357;GO:0046983;GO:0046983;GO:0046983;	-	-	Basic helix-loop-helix dimerisation region bHLH domain containing protein
Os07g0502200	859.419	542.985	1175.85	2.16553	1.11472	3.40117e-08	2.69463e-06	7	18956816	18963021	-	1622	-	GO:0006855;GO:0015238;GO:0015297;GO:0015297;GO:0015297;GO:0016020;GO:0016020;GO:0016020;GO:0016020;GO:0016021;GO:0016021;GO:0022857;GO:0042908;GO:0042910;GO:0042910;GO:0055085;GO:0055085;	K03327	-	Multi antimicrobial extrusion protein MatE family protein
Os03g0180900	75.0734	33.3236	116.823	3.50572	1.80971	3.41998e-08	2.70137e-06	3	4236724	4238058	+	1110	OsJAZ2	GO:0005515;GO:0005634;GO:0005634;GO:0009611;GO:0009611;GO:0031347;GO:0031347;GO:2000022;GO:2000022;	K13464	-	Tify domain containing protein
Os07g0597200	146.434	75.4875	217.381	2.8797	1.52592	3.51163e-08	2.76543e-06	7	24347899	24351836	-	3854	-	GO:0000166;GO:0002215;GO:0004672;GO:0004672;GO:0004674;GO:0005515;GO:0005524;GO:0005524;GO:0005524;GO:0005524;GO:0005739;GO:0005739;GO:0005886;GO:0005886;GO:0005886;GO:0006468;GO:0006468;GO:0009825;GO:0009825;GO:0009845;GO:0009845;GO:0016020;GO:0016021;GO:0016021;GO:0016301;GO:0016310;GO:0016740;GO:0000166;GO:0002215;GO:0004672;GO:0004672;GO:0004674;GO:0005515;GO:0005524;GO:0005524;GO:0005524;GO:…	-	-	Protein kinase, core domain containing protein
Os03g0817800	75.748	116.758	34.738	0.297521	-1.74894	3.65642e-08	2.87083e-06	3	34311282	34314797	-	3438	OsTBL6	GO:0005794;GO:0005794;GO:0016413;GO:0016413;GO:0016740;GO:0005794;GO:0005794;GO:0016413;GO:0016413;GO:0016740;	-	-	Protein of unknown function DUF231 domain containing protein
Os02g0181300	366.081	218.778	513.384	2.3466	1.23057	3.70688e-08	2.89479e-06	2	4542938	4544874	+	1591	WRKY71	GO:0002237;GO:0002237;GO:0002238;GO:0002238;GO:0003677;GO:0003700;GO:0003700;GO:0003700;GO:0005515;GO:0005634;GO:0005634;GO:0006355;GO:0006355;GO:0006952;GO:0006952;GO:0009409;GO:0009409;GO:0009414;GO:0009414;GO:0009611;GO:0009611;GO:0009617;GO:0009617;GO:0009620;GO:0009620;GO:0009623;GO:0009651;GO:0009651;GO:0009723;GO:0009723;GO:0009737;GO:0009737;GO:0009739;GO:0009739;GO:0009740;GO:0009740;GO:…	-	-	WRKY transcription factor, Defense respons
Os10g0525400	465.19	639.591	290.789	0.454649	-1.13717	3.70901e-08	2.89479e-06	10	20432061	20433202	-	1094	OsGSTU15	GO:0004364;GO:0005515;GO:0005737;GO:0005737;GO:0006749;GO:0006749;GO:0006749;GO:0016740;	K00799	[EC:2.5.1.18]	Similar to Glutathione S-transferase GSTU31 (Fragment)
Os04g0439100	5310.99	7166.89	3455.09	0.482091	-1.05262	3.73239e-08	2.9044e-06	4	21842292	21848134	+	3928	-	GO:0007165;	-	-	Similar to H0525C06.4 protein
Os08g0203100	33.9256	3.2722	64.579	19.7356	4.30273	3.93313e-08	3.05155e-06	8	5982519	5985990	+	2064	-	GO:0005886;	-	-	Hypothetical conserved gene
Os01g0108800	60.1073	83.7315	36.483	0.435714	-1.19855	0.00155439	0.0231079	1	483887	486492	+	2372	-	-	-	-	Protein of unknown function DUF936, plant family protein
Os03g0189400	158.583	70.8638	246.302	3.47571	1.79731	4.23792e-08	3.26868e-06	3	4667276	4679965	-	1405	-	GO:0004024;GO:0004024;GO:0005829;GO:0005829;GO:0008270;GO:0008270;GO:0008270;GO:0008270;GO:0016491;GO:0016491;GO:0016491;GO:0046294;GO:0046294;GO:0046872;GO:0051903;GO:0051903;GO:0055114;	K00121	-	Similar to Alcohol dehydrogenase ADH
Os02g0579800	370.826	225.395	516.257	2.29045	1.19563	4.28063e-08	3.29194e-06	2	22311834	22313012	-	983	OsFWL2	GO:0016021;	-	-	Similar to Fw2.2
Os01g0109000	245.657	306.685	184.629	0.602013	-0.732133	0.00270076	0.0349062	1	495711	497253	-	1458	-	-	-	-	Similar to Late embryogenesis abundant protein, group 3
Os07g0510100	633.526	395.583	871.47	2.203	1.13947	4.44288e-08	3.39363e-06	7	19427927	19432234	+	1570	-	GO:0004177;GO:0006508;GO:0006508;GO:0006508;GO:0008233;GO:0016787;GO:0046872;GO:0046872;GO:0070006;GO:0070006;GO:0070006;GO:0070006;GO:0070084;	K01265	[EC:3.4.11.18]	Similar to Methionine aminopeptidase-like protein
Os09g0549450	680.241	924.326	436.156	0.471864	-1.08356	4.45168e-08	3.39363e-06	9	21735447	21740544	+	3328	-	GO:0003677;GO:0005515;GO:0005634;GO:0005634;	-	-	Similar to NIN-like protein 1
Os11g0676500	77.3434	31.6816	123.005	3.88255	1.95701	4.639e-08	3.52618e-06	11	27321474	27322040	+	567	-	-	-	-	Hypothetical conserved gene
Os03g0684400	2769.15	3717.18	1821.12	0.489919	-1.02939	4.82322e-08	3.65561e-06	3	27287853	27294356	+	1920	OsMRS2-6	GO:0006811;GO:0009507;GO:0009507;GO:0009507;GO:0009536;GO:0009941;GO:0009941;GO:0009941;GO:0010027;GO:0010027;GO:0010117;GO:0010960;GO:0015095;GO:0015095;GO:0015693;GO:0015693;GO:0016020;GO:0016020;GO:0016020;GO:0016021;GO:0016021;GO:0030001;GO:0030001;GO:0031969;GO:0031969;GO:0046873;GO:0046873;GO:0055085;GO:0055085;GO:1903830;	K16075	-	Mg2+ transporter protein, CorA-like domain containing protein
Os12g0438400	1782.18	2416.24	1148.12	0.475167	-1.07349	5.07358e-08	3.83428e-06	12	14453237	14456471	+	3235	-	GO:0016021;	-	-	Hypothetical conserved gene
Os08g0448000	80.1133	30.0317	130.195	4.33525	2.11611	5.4393e-08	4.09886e-06	8	21873076	21875497	-	1978	4CL5	GO:0000166;GO:0005524;GO:0005524;GO:0009698;GO:0009698;GO:0016207;GO:0016207;GO:0016207;GO:0016405;GO:0016874;	K01904	[EC:6.2.1.12]	4-coumarate:coenzyme A ligase, Lignin biosynthesis, Defense against woundin
Os06g0180666	538.781	737.474	340.088	0.461152	-1.11669	5.58225e-08	4.19452e-06	6	3995309	3996180	+	788	-	-	-	-	Hypothetical gene
Os03g0800000	889.018	563.127	1214.91	2.15744	1.10932	5.62748e-08	4.21643e-06	3	33360063	33362370	+	2308	-	GO:0016020;GO:0016020;GO:0016021;GO:0016021;GO:0016020;GO:0016021;GO:0016021;	-	-	Similar to Nitrate and chloride transporter
Os11g0127800	1646.35	2196.05	1096.64	0.499368	-1.00182	6.08826e-08	4.54266e-06	11	1280059	1281690	+	1051	-	GO:0003729;GO:0003729;GO:0005515;GO:0005634;GO:0003729;GO:0005515;	-	-	Similar to FHA domain containing protein, expressed
Os02g0571800	77.4327	132.978	21.8871	0.164592	-2.60304	6.09753e-08	4.54266e-06	2	21886504	21897686	-	2466	OsKS6	GO:0000287;GO:0000287;GO:0000287;GO:0000287;GO:0006952;GO:0006952;GO:0010333;GO:0010333;GO:0010333;GO:0016102;GO:0016102;GO:0016829;GO:0016829;GO:0016829;GO:0046872;	K16082	[EC:4.2.3.103]	Terpene synthase-like domain containing protein
Os01g0109201	0.663517	1.32703	0	0	-Inf	0.425614	0.846837	1	498612	506251	-	2049	-	-	-	-	Hypothetical gene
Os02g0115700	5519.95	3457.47	7582.43	2.19306	1.13294	6.27025e-08	4.64494e-06	2	825041	827640	-	1904	CATA1	GO:0004096;GO:0004096;GO:0004096;GO:0004096;GO:0004601;GO:0006979;GO:0006979;GO:0006979;GO:0016491;GO:0020037;GO:0020037;GO:0020037;GO:0042744;GO:0046872;GO:0055114;GO:0098869;GO:0004096;GO:0004096;GO:0004096;GO:0004096;GO:0004096;GO:0004601;GO:0005515;GO:0005737;GO:0005737;GO:0005737;GO:0005777;GO:0005886;GO:0005886;GO:0005886;GO:0006979;GO:0006979;GO:0006979;GO:0007623;GO:0007623;GO:0009408;GO:…	K03781	[EC:1.11.1.6]	Catalase isozyme A (EC 1.11.1.6) (CAT-A)
Os11g0672300	790.684	506.432	1074.94	2.12257	1.08581	7.08028e-08	5.23023e-06	11	27155346	27157693	+	1829	-	GO:0007166;GO:0007166;	-	-	Similar to Protein kinase domain containing protein, expressed
Os03g0150600	636.744	253.92	1019.57	4.01531	2.00551	7.18172e-08	5.28457e-06	3	2807616	2809540	-	1925	PT1	GO:0005315;GO:0006817;GO:0016021;GO:0022857;GO:0055085;GO:0005315;GO:0005315;GO:0005315;GO:0006817;GO:0006817;GO:0006817;GO:0006817;GO:0015293;GO:0015293;GO:0016020;GO:0016021;GO:0016021;GO:0016021;GO:0016021;GO:0022857;GO:0022857;GO:0055085;GO:0055085;	K08176	-	Pi transporter, Pi homeostasi
Os11g0416900	733.792	996.683	470.902	0.472469	-1.08171	7.19414e-08	5.28457e-06	11	12811965	12818201	-	3584	OsABCG28	GO:0000166;GO:0005524;GO:0005524;GO:0005524;GO:0005524;GO:0005886;GO:0016020;GO:0016021;GO:0016021;GO:0016887;GO:0016887;GO:0042626;GO:0042626;GO:0042626;GO:0055085;GO:0055085;	-	-	ABC transporter-like domain containing protein
Os02g0475400	840.552	1142.41	538.691	0.471538	-1.08456	7.36024e-08	5.39148e-06	2	16265406	16268832	+	1974	-	GO:0009507;GO:0009536;GO:0009941;GO:0009941;GO:0009941;GO:0016020;GO:0016020;GO:0016020;GO:0016021;GO:0016021;	K03453	-	Bile acid:sodium symporter family protein
Os01g0109432	2.23547	0.655718	3.81521	5.81837	2.54062	0.19858	0.594585	1	509226	509803	-	578	-	-	-	-	Hypothetical gene
Os12g0577600	1442.05	1998.54	885.555	0.443102	-1.17429	7.88363e-08	5.74279e-06	12	23879858	23884977	+	2741	-	-	-	-	Protein of unknown function DUF1336 domain containing protein
Os02g0602900	112.01	167.665	56.3548	0.336116	-1.57297	7.93839e-08	5.76666e-06	2	23605516	23607650	+	2135	-	-	-	-	Conserved hypothetical protein
Os08g0158200	245.518	140.291	350.744	2.50011	1.32199	7.99214e-08	5.78966e-06	8	3408278	3409968	-	1691	-	GO:0016491;GO:0016491;GO:0050660;GO:0050660;GO:0055114;GO:0071949;GO:0071949;GO:0071949;	-	-	FAD linked oxidase, N-terminal domain containing protein
Os04g0613900	455.399	636.951	273.846	0.429933	-1.21782	8.20225e-08	5.9255e-06	4	31128314	31133415	-	3452	OsHAK11	GO:0006811;GO:0006813;GO:0006813;GO:0006813;GO:0015079;GO:0015079;GO:0015079;GO:0016020;GO:0016020;GO:0016020;GO:0016020;GO:0016020;GO:0016021;GO:0016021;GO:0071805;GO:0071805;	K03549	-	Similar to Potassium transporter 18
Os05g0583000	52.7558	16.7306	88.781	5.30651	2.40776	8.27909e-08	5.96458e-06	5	29010970	29013172	-	1460	OsWRKY8	GO:0003677;GO:0003700;GO:0003700;GO:0003700;GO:0005634;GO:0005634;GO:0006355;GO:0006355;GO:0043565;GO:0043565;	-	-	Similar to WRKY8
Os05g0388400	757.129	1022.41	491.847	0.481066	-1.05569	8.80794e-08	6.3282e-06	5	18778899	18786819	+	2446	-	-	K00858	[EC:2.7.1.23]	Similar to cDNA clone:J013089M16, full insert sequence
Os11g0289700	246.326	369.345	123.307	0.333853	-1.58271	9.12157e-08	6.50247e-06	11	10474866	10477658	+	1726	-	GO:0004497;GO:0004497;GO:0004497;GO:0005506;GO:0005506;GO:0007275;GO:0007275;GO:0010268;GO:0016020;GO:0016021;GO:0016021;GO:0016125;GO:0016125;GO:0016132;GO:0016132;GO:0016491;GO:0016491;GO:0016705;GO:0016705;GO:0020037;GO:0020037;GO:0020037;GO:0046872;GO:0055114;GO:0055114;	-	-	Cytochrome P450 family protein
Os01g0109500	4.89147	3.601	6.18194	1.71673	0.779662	0.495357	0.897043	1	510752	512142	+	1226	-	-	-	-	Conserved hypothetical protein
Os05g0361900	255.186	150.334	360.039	2.39494	1.25999	9.12488e-08	6.50247e-06	5	17276754	17280614	-	2151	-	GO:0016020;GO:0016021;GO:0016021;GO:0022857;GO:0016020;GO:0016021;GO:0016021;GO:0022857;GO:0000095;GO:0000095;GO:0005743;GO:0005743;GO:0009941;GO:0009941;GO:0016020;GO:0016021;GO:0016021;GO:0055085;GO:0055085;GO:1901962;	K15111	-	Mitochondrial carrier protein domain containing protein
Os04g0487200	705.951	448.59	963.313	2.14743	1.10261	9.20017e-08	6.53835e-06	4	24348107	24350845	+	2739	-	GO:0004672;GO:0004672;GO:0004672;GO:0005515;GO:0005524;GO:0005524;GO:0005524;GO:0006468;GO:0006468;GO:0016020;GO:0016020;GO:0016021;GO:0016021;	-	-	Serine/threonine protein kinase domain containing protein
Os02g0273100	130.69	188.834	72.5453	0.384175	-1.38017	9.36338e-08	6.63636e-06	2	9950654	9954960	-	1777	-	GO:0003824;GO:0003824;GO:0004084;GO:0005829;GO:0008153;GO:0009570;GO:0019752;GO:0003824;GO:0003824;GO:0004084;GO:0005829;GO:0008153;GO:0009507;GO:0009570;GO:0009570;GO:0019752;	K18482	[EC:4.1.3.38]	Aminotransferase, class IV family protein
Os06g0600700	703.667	957.373	449.961	0.469995	-1.08928	9.88392e-08	6.98641e-06	6	23721777	23726845	-	3512	-	GO:0005634;GO:0016020;GO:0016021;GO:0016021;	-	-	Agenet domain containing protein
Os11g0264500	276.675	380.504	172.845	0.454254	-1.13843	1.00598e-07	7.0916e-06	11	8990256	8994514	+	1257	-	GO:0016020;GO:0016020;GO:0016021;GO:0016021;	-	-	Hypothetical conserved gene
Os07g0686800	23.7461	5.94825	41.544	6.98423	2.8041	1.07466e-07	7.55546e-06	7	29179661	29181491	+	1396	OsRLCK241	GO:0000166;GO:0004672;GO:0004672;GO:0004672;GO:0005524;GO:0005524;GO:0005524;GO:0005524;GO:0006468;GO:0006468;	-	-	Similar to Serine/threonine protein kinase-like
Os01g0109700	2866.62	3062.84	2670.39	0.871867	-0.19782	0.321976	0.748163	1	513890	522448	-	4570	-	GO:0000118;GO:0000122;GO:0000122;GO:0000785;GO:0000785;GO:0003714;GO:0003714;GO:0003714;GO:0005634;GO:0005634;GO:0006355;GO:0006355;GO:0016575;GO:0016575;	K11644	-	Similar to Paired amphipathic helix repeat- containing protein / transcription regulator-related
Os03g0757000	142.233	33.9014	250.565	7.39099	2.88577	1.11183e-07	7.7751e-06	3	31281967	31284608	+	1359	-	GO:0008194;GO:0043231;GO:0080043;GO:0080044;	-	-	UDP-glucuronosyl/UDP-glucosyltransferase domain containing protein
Os06g0229066	22.1411	39.4278	4.85434	0.12312	-3.02187	1.18696e-07	8.27843e-06	6	6702956	6704431	-	1476	-	GO:0000166;GO:0004176;GO:0004176;GO:0004222;GO:0004222;GO:0005524;GO:0005524;GO:0005524;GO:0005524;GO:0006508;GO:0006508;GO:0009535;GO:0009941;GO:0010027;GO:0010205;GO:0010206;GO:0010304;GO:0016020;GO:0016020;GO:0016887;GO:0016887;	K03798	[EC:3.4.24.-]	Similar to ATP-dependent zinc metalloprotease FTSH 6, chloroplastic
Os04g0527400	1448.06	1957.65	938.482	0.479393	-1.06072	1.22109e-07	8.47148e-06	4	26364147	26368378	+	2713	-	-	-	-	BRO1 domain containing protein
Os07g0246200	1965.38	1321.15	2609.6	1.97524	0.982031	1.2211e-07	8.47148e-06	7	8136965	8141055	+	1682	CRO1	GO:0005509;GO:0005509;GO:0005509;GO:0005509;GO:0005509;GO:0005515;GO:0005783;GO:0005783;GO:0005783;GO:0005783;GO:0005788;GO:0005788;GO:0005788;GO:0005789;GO:0006457;GO:0006457;GO:0006457;GO:0006457;GO:0007275;GO:0007275;GO:0030246;GO:0030246;GO:0030968;GO:0046872;GO:0051082;GO:0051082;GO:0051082;GO:0005509;GO:0005509;GO:0005509;GO:0005509;GO:0005509;GO:0005515;GO:0005783;GO:0005783;GO:0005783;GO:…	K08057	-	Similar to Calreticulin (Fragment)
Os02g0282000	96.741	38.7231	154.759	3.99655	1.99876	1.22933e-07	8.50608e-06	2	10503049	10508541	+	4117	-	GO:0005524;GO:0043531;GO:0043531;GO:0043531;	-	-	NB-ARC domain containing protein
Os12g0165900	165.917	235.253	96.5819	0.410545	-1.28439	1.28525e-07	8.86956e-06	12	3338061	3344342	+	3466	OsNucAP2	GO:0000973;GO:0003723;GO:0005634;GO:0005643;GO:0005643;GO:0005643;GO:0006405;GO:0006405;GO:0006606;GO:0006606;GO:0006913;GO:0006913;GO:0008139;GO:0015031;GO:0017056;GO:0017056;GO:0017056;GO:0034398;GO:0044614;GO:0044614;GO:0051028;	K14297	-	Hypothetical conserved gene
Os02g0617800	661.766	890.671	432.86	0.485994	-1.04099	1.29634e-07	8.92263e-06	2	24554106	24554693	+	509	-	GO:0016020;GO:0016021;GO:0016021;	-	-	Hypothetical gene
Os01g0109750	85.139	88.2062	82.0719	0.930455	-0.103991	0.766088	1	1	524671	527980	-	975	-	GO:0005634;GO:0005634;GO:0006355;GO:0006355;GO:0006355;GO:0016021;	-	-	Paired amphipathic helix domain containing protein
Os01g0110050	6.10134	7.27623	4.92646	0.677062	-0.562639	0.590611	0.947305	1	536973	538644	-	1416	Pho1	-	-	-	Pi homeostasi
Os10g0378000	169.275	240.694	97.8549	0.406553	-1.29849	1.37416e-07	9.3844e-06	10	12078203	12087495	-	1524	-	GO:0004497;GO:0004497;GO:0004497;GO:0005506;GO:0005506;GO:0007275;GO:0007275;GO:0010268;GO:0016020;GO:0016021;GO:0016021;GO:0016125;GO:0016125;GO:0016132;GO:0016132;GO:0016491;GO:0016491;GO:0016705;GO:0016705;GO:0020037;GO:0020037;GO:0020037;GO:0046872;GO:0055114;GO:0055114;	-	-	Similar to predicted protein
Os10g0529500	16.5796	2.62381	30.5353	11.6378	3.54074	1.39908e-07	9.52972e-06	10	20595069	20596048	+	866	OsGSTU30	GO:0004364;GO:0005515;GO:0005737;GO:0005737;GO:0006749;GO:0006749;GO:0006749;GO:0016740;	K00799	[EC:2.5.1.18]	Similar to Glutathione-S-transferase 2
Os07g0142802	95.7666	144.349	47.1847	0.32688	-1.61317	1.44208e-07	9.79721e-06	7	2190971	2193208	-	971	-	-	-	-	Hypothetical protein
Os02g0600400	106.69	49.2366	164.144	3.33378	1.73716	1.47299e-07	9.98129e-06	2	23480321	23486812	+	2008	OsG6PDH1	GO:0004345;GO:0004345;GO:0004345;GO:0004345;GO:0004345;GO:0005975;GO:0006006;GO:0006006;GO:0006006;GO:0006006;GO:0006098;GO:0006098;GO:0016491;GO:0016614;GO:0016614;GO:0050661;GO:0050661;GO:0055114;	-	-	Similar to Glucose-6-phosphate dehydrogenase
Os01g0110100	169.011	227.786	110.237	0.483951	-1.04707	4.695e-05	0.00142999	1	537710	543354	+	2766	Pho1	GO:0000822;GO:0005737;GO:0005794;GO:0005794;GO:0005802;GO:0005886;GO:0005886;GO:0005886;GO:0006817;GO:0006817;GO:0006817;GO:0015114;GO:0015114;GO:0016020;GO:0016021;GO:0016021;GO:0016021;GO:0016021;GO:0016036;GO:0016036;GO:0035435;	-	-	Phosphate (Pi) transporter, Pi homeostasi
Os03g0327100	275.285	168.887	381.684	2.26	1.17632	1.51495e-07	1.01965e-05	3	11937445	11939473	-	1795	ONAC039	GO:0003677;GO:0003677;GO:0003677;GO:0005634;GO:0006355;GO:0006355;GO:0006355;	-	-	Similar to CUC1
Os03g0821250	507.292	689.852	324.731	0.470727	-1.08704	1.51641e-07	1.01965e-05	3	34464252	34465038	+	787	-	-	-	-	Conserved hypothetical protein
Os07g0230700	380.108	240.537	519.679	2.1605	1.11136	1.52779e-07	1.02468e-05	7	7273026	7274721	-	970	-	-	-	-	Protein of unknown function DUF567 family protein
Os03g0423300	18.7521	35.89	1.61415	0.0449749	-4.47474	1.54392e-07	1.03285e-05	3	17623509	17625094	-	1505	-	GO:0006629;GO:0006631;GO:0006631;GO:0006631;GO:0006631;GO:0006631;GO:0006633;GO:0006633;GO:0009507;GO:0009536;GO:0009570;GO:0009570;GO:0016491;GO:0016491;GO:0016491;GO:0045300;GO:0045300;GO:0045300;GO:0046872;GO:0046872;GO:0055114;	K03921	-	Similar to Stearoyl-acyl carrier protein desaturse (EC 1.14.99.6) (Fragment)
Os01g0110200	30.1555	38.4329	21.8781	0.569255	-0.812854	0.310114	0.739531	1	543425	544510	-	970	OsAGP12	-	-	-	Conserved hypothetical protein
Os05g0408900	4346.55	5708.66	2984.43	0.52279	-0.935696	1.62283e-07	1.08013e-05	5	19957171	19963120	-	2980	CLA1	GO:0008661;GO:0016114;GO:0003824;GO:0003824;GO:0008299;GO:0008661;GO:0008661;GO:0008661;GO:0008661;GO:0009228;GO:0009228;GO:0009507;GO:0009507;GO:0009507;GO:0009536;GO:0009570;GO:0009570;GO:0015995;GO:0016114;GO:0016114;GO:0016740;GO:0016744;GO:0046872;GO:0046872;GO:0052865;GO:0052865;GO:0008661;GO:0016114;GO:0003824;GO:0003824;GO:0008299;GO:0008661;GO:0008661;GO:0008661;GO:0008661;GO:0009228;GO:…	-	-	Similar to 1-deoxy-D-xylulose-5-phosphate synthase
Os03g0225700	110.558	60.0385	161.078	2.68291	1.4238	1.68202e-07	1.11669e-05	3	6589784	6594037	+	2257	WAK25	GO:0000166;GO:0004672;GO:0004672;GO:0004674;GO:0004674;GO:0004674;GO:0005524;GO:0005524;GO:0005524;GO:0005524;GO:0005886;GO:0005886;GO:0006468;GO:0006468;GO:0006468;GO:0007166;GO:0007166;GO:0016020;GO:0016021;GO:0016021;GO:0016301;GO:0016310;GO:0016740;GO:0030247;	-	-	Wall-associated kinase, Biotic stress respons
Os02g0562600	84.3286	23.0462	145.611	6.31824	2.65952	1.7213e-07	1.13988e-05	2	21330472	21335235	-	3141	OsMLO10	GO:0006952;GO:0006952;GO:0006952;GO:0009607;GO:0016020;GO:0016021;GO:0016021;GO:0016021;GO:0016021;	-	-	Similar to Seven trans-membrane protein (Fragment)
Os09g0467200	2752.24	1657.24	3847.24	2.32147	1.21504	1.77022e-07	1.16933e-05	9	17747275	17748705	+	941	OsGSTU17	GO:0004364;GO:0005515;GO:0005737;GO:0005737;GO:0006749;GO:0006749;GO:0006749;GO:0016740;	K00799	[EC:2.5.1.18]	Similar to Glutathione S-transferase GST 23 (EC 2.5.1.18) (Fragment)
Os03g0207400	102.591	53.0296	152.153	2.8692	1.52065	1.78638e-07	1.17704e-05	3	5625733	5627711	+	1694	OsPP2C29	GO:0004721;GO:0004722;GO:0004724;GO:0006470;GO:0016311;GO:0016787;GO:0016791;GO:0016791;GO:0043169;GO:0043169;GO:0046872;GO:0046872;GO:0106306;GO:0106306;GO:0106307;GO:0106307;	-	-	Similar to Protein phosphatase 2C-like
Os10g0416500	224.389	13.8949	434.883	31.2981	4.968	1.8107e-07	1.19007e-05	10	14590045	14591113	+	1069	Oschib1	GO:0004553;GO:0004553;GO:0004553;GO:0005975;GO:0005975;GO:0005975;GO:0008152;GO:0016787;GO:0016798;	-	-	Similar to Chitinase 1 precursor (EC 3.2.1.14) (Tulip bulb chitinase-1) (TBC-1)
Os02g0228300	210.525	126.418	294.631	2.33062	1.22071	1.90289e-07	1.24753e-05	2	7220633	7224467	-	3722	-	GO:0000166;GO:0004672;GO:0004672;GO:0004672;GO:0005515;GO:0005524;GO:0005524;GO:0005524;GO:0005524;GO:0005886;GO:0005886;GO:0006468;GO:0006468;GO:0016020;GO:0016021;GO:0016021;GO:0016301;GO:0016310;GO:0016740;	-	-	Protein kinase, core domain containing protein
Os02g0129300	906.54	1208.65	604.43	0.500087	-0.99975	2.00328e-07	1.31008e-05	2	1532451	1535776	-	1561	-	-	-	-	Conserved hypothetical protein
Os10g0468500	729.336	460.762	997.91	2.16578	1.11489	2.01841e-07	1.31669e-05	10	17312261	17316877	+	4031	-	GO:0000166;GO:0004672;GO:0004672;GO:0004672;GO:0005515;GO:0005524;GO:0005524;GO:0005524;GO:0005524;GO:0005886;GO:0005886;GO:0006468;GO:0006468;GO:0009755;GO:0016020;GO:0016021;GO:0016021;GO:0005515;GO:0016020;GO:0016021;GO:0016021;	-	-	Serine/threonine protein kinase-related domain containing protein
Os05g0518000	101.756	182.021	21.4909	0.118068	-3.08231	2.08571e-07	1.3565e-05	5	25667364	25669371	-	618	OsFTL10	-	-	-	Similar to ZCN12 protein
Os01g0110400	417.71	442.018	393.402	0.890013	-0.168102	0.536847	0.922077	1	549157	552574	+	1557	-	GO:0003985;GO:0003985;GO:0003988;GO:0006635;GO:0006635;GO:0016740;GO:0016746;GO:0016746;GO:0016746;GO:0016747;GO:0016747;	K00626	[EC:2.3.1.9]	Similar to Acetyl-CoA C-acetyltransferase
Os01g0110500	2.98255	3.93205	2.03304	0.517042	-0.951647	0.522214	0.914004	1	554025	558015	-	3082	-	GO:0000166;GO:0004672;GO:0004672;GO:0004674;GO:0004675;GO:0005524;GO:0005524;GO:0005524;GO:0005524;GO:0005886;GO:0005886;GO:0006468;GO:0006468;GO:0006468;GO:0006468;GO:0016020;GO:0016021;GO:0016021;GO:0016301;GO:0016310;GO:0016740;	-	-	Protein kinase, core domain containing protein
Os12g0124000	2576.5	3389.91	1763.09	0.520101	-0.943135	2.20176e-07	1.42214e-05	12	1156635	1158438	+	1180	-	GO:0005515;GO:0003729;GO:0003729;GO:0005515;GO:0005634;GO:0005515;GO:0005515;GO:0005515;	-	-	Similar to FHA domain containing protein, expressed
Os09g0469950	174.279	246.867	101.69	0.411922	-1.27956	2.2251e-07	1.43369e-05	9	17881824	17883034	+	1110	-	GO:0005215;GO:0006814;GO:0009528;GO:0009706;GO:0016020;GO:0016020;GO:0016020;GO:0016021;GO:0016021;GO:0022857;GO:0022857;GO:0055085;GO:0055085;	-	-	Similar to plastidic general dicarboxylate transporter
Os05g0466900	102.526	152.226	52.8252	0.347018	-1.52692	2.27113e-07	1.45976e-05	5	22910891	22915038	-	2071	-	GO:0004672;GO:0004672;GO:0004672;GO:0004674;GO:0004713;GO:0005524;GO:0005524;GO:0005524;GO:0005737;GO:0006468;GO:0006468;GO:0018105;GO:0018107;GO:0018108;	-	-	Serine/threonine protein kinase domain containing protein
Os03g0188900	334.518	162.635	506.401	3.11373	1.63864	2.31889e-07	1.48681e-05	3	4652930	4654781	+	1575	Oshox13	GO:0000981;GO:0000981;GO:0003677;GO:0003677;GO:0003677;GO:0003700;GO:0005634;GO:0005634;GO:0006355;GO:0006355;GO:0006357;GO:0043565;GO:0043565;GO:0000981;GO:0000981;GO:0003677;GO:0003677;GO:0003677;GO:0003700;GO:0005634;GO:0005634;GO:0005634;GO:0006355;GO:0006355;GO:0006357;GO:0043565;GO:0043565;GO:0043565;GO:0045893;	-	-	Similar to HAHB-7 (Fragment)
Os07g0674100	58.2768	90.0162	26.5373	0.294806	-1.76216	2.33986e-07	1.49369e-05	7	28494715	28498019	+	1964	OsUXS6	GO:0005737;GO:0005737;GO:0016020;GO:0016021;GO:0016021;GO:0042732;GO:0042732;GO:0048040;GO:0048040;GO:0070403;GO:0070403;	K08678	[EC:4.1.1.35]	Hypothetical conserved gene
Os04g0542200	158.582	226.142	91.0211	0.402495	-1.31296	2.341e-07	1.49369e-05	4	27154339	27158799	-	2537	OsYSL9	GO:0005886;GO:0010039;GO:0016020;GO:0016021;GO:0016021;GO:0048316;GO:0051980;GO:0055085;GO:0055085;	-	-	Similar to H0501D11.7 protein
Os04g0412500	972.874	1285.13	660.615	0.514044	-0.960037	2.36421e-07	1.50483e-05	4	20388100	20390005	+	1199	OsalphaCA2	GO:0004089;GO:0004089;GO:0004089;GO:0004089;GO:0004089;GO:0006730;GO:0008270;GO:0008270;GO:0008270;GO:0008270;GO:0016829;GO:0016836;GO:0046872;	-	-	Similar to OSIGBa0134P10.2 protein
Os10g0490100	15.5476	2.30328	28.7919	12.5004	3.6439	2.37821e-07	1.51008e-05	10	18598558	18599387	+	830	-	GO:0005576;GO:0005576;	-	-	Virulence factor, pectin lyase fold family protein
Os05g0468900	102.355	26.9681	177.743	6.59086	2.72047	2.41489e-07	1.52966e-05	5	23020500	23021600	+	1101	-	GO:0016020;GO:0016021;GO:0016021;GO:0016567;GO:0016567;	-	-	Zinc finger, RING/FYVE/PHD-type domain containing protein
Os08g0470700	38.8215	65.0121	12.6309	0.194286	-2.36375	2.4451e-07	1.54507e-05	8	23147294	23151464	-	878	OsalphaCA7	GO:0004089;GO:0004089;GO:0004089;GO:0004089;GO:0006730;GO:0008270;GO:0008270;GO:0008270;GO:0008270;GO:0016829;GO:0016836;GO:0046872;	K01674	[EC:4.2.1.1]	Similar to carbonic anhydrase
Os04g0434600	25.4318	44	6.86358	0.15599	-2.68047	2.47514e-07	1.56029e-05	4	21609873	21620083	-	3000	-	GO:0003777;GO:0005524;GO:0005886;GO:0007018;GO:0008017;	K11498	-	Similar to OSIGBa0102D10.3 protein
Os10g0535800	135.222	33.4832	236.96	7.077	2.82314	2.54613e-07	1.60119e-05	10	20843118	20845183	+	983	-	-	-	-	Protein of unknown function Cys-rich domain containing protein
Os01g0110700	26.6458	34.0761	19.2156	0.563901	-0.826485	0.0751709	0.343662	1	562088	572092	-	3414	Osppc-b	GO:0003824;GO:0003824;GO:0003824;GO:0005829;GO:0005829;GO:0006099;GO:0006099;GO:0008152;GO:0008964;GO:0008964;GO:0008964;GO:0008964;GO:0008964;GO:0015977;GO:0015977;GO:0015977;GO:0016829;GO:0003824;GO:0003824;GO:0006099;GO:0006099;GO:0008964;GO:0008964;GO:0008964;GO:0008964;GO:0015977;GO:0015977;GO:0015977;GO:0016829;	K01595	[EC:4.1.1.31]	Similar to Phosphoenolpyruvate carboxylase (EC 4.1.1.31)
Os02g0504700	16.0599	2.60183	29.5181	11.3451	3.504	2.67211e-07	1.6724e-05	2	17949851	17950707	+	724	-	-	K13456	-	Conserved hypothetical protein
Os08g0265000	1362.95	1804.1	921.798	0.510947	-0.968753	2.71874e-07	1.69383e-05	8	10062034	10064824	+	2791	-	-	-	-	Hypothetical gene
Os11g0116200	1198.79	1590.37	807.205	0.507557	-0.978358	2.71928e-07	1.69383e-05	11	722933	726970	+	1503	OsLTP1.13	GO:0006869;GO:0006869;GO:0006869;GO:0008289;GO:0008289;GO:0008289;GO:0016020;GO:0016020;GO:0016021;GO:0016021;	-	-	Similar to nonspecific lipid-transfer protein 3
Os11g0141400	68.0142	21.0991	114.929	5.44711	2.44549	2.72645e-07	1.69428e-05	11	1931458	1932198	+	741	-	GO:0005509;GO:0005509;GO:0005509;	K13448	-	Similar to EF hand family protein, expressed
Os03g0843800	1193.72	1709.3	678.141	0.396735	-1.33375	2.78781e-07	1.72831e-05	3	35467632	35469813	+	1011	OsHOL1	GO:0008168;GO:0008757;GO:0008757;GO:0008757;GO:0016740;GO:0032259;	K21552	[EC:2.1.1.165]	Methyl chloride transferase
Os02g0121500	793.774	1062	525.545	0.494863	-1.0149	2.82356e-07	1.74635e-05	2	1126062	1132613	-	2436	-	-	-	-	Conserved hypothetical protein
Os04g0524500	450.014	241.017	659.011	2.73429	1.45117	2.84109e-07	1.75306e-05	4	26236705	26240648	-	2088	OsYSL13	GO:0005886;GO:0016020;GO:0016021;GO:0016021;GO:0055085;GO:0055085;	-	-	Oligopeptide transporter OPT superfamily protein
Os01g0110800	7.94736	8.73268	7.16203	0.820141	-0.286055	0.828922	1	1	576495	579569	-	1955	-	GO:0005515;	-	-	Leucine-rich repeat, plant specific containing protein
Os05g0215700	50.4321	21.4238	79.4405	3.70805	1.89066	2.89176e-07	1.77596e-05	5	7168867	7169563	-	697	-	-	-	-	Conserved hypothetical protein
Os09g0394600	102.304	52.9636	151.644	2.86316	1.51761	2.92834e-07	1.79422e-05	9	13688245	13690936	-	1665	-	GO:0004439;GO:0004439;GO:0016787;GO:0034485;GO:0034485;GO:0046856;GO:0046856;GO:0046856;	-	-	Endonuclease/exonuclease/phosphatase domain containing protein
Os12g0601500	10.6575	0	21.315	Inf	Inf	3.07462e-07	1.87946e-05	12	25327128	25329069	-	1942	-	-	-	-	Conserved hypothetical protein
Os11g0226966	25.6598	6.88053	44.4391	6.45867	2.69124	3.11037e-07	1.89689e-05	11	6646291	6647404	+	622	-	-	-	-	Hypothetical conserved gene
Os02g0533800	576.911	272.267	881.554	3.23783	1.69503	3.14151e-07	1.91144e-05	2	19648496	19649478	-	761	-	GO:0005747;GO:0005747;	K22255	-	Similar to ATPase inhibitor
Os11g0207400	81.7349	37.8755	125.594	3.31597	1.72943	3.2139e-07	1.95095e-05	11	5467512	5469283	-	1772	-	GO:0043531;GO:0043531;GO:0043531;	-	-	NB-ARC domain containing protein
Os02g0671100	35.9601	13.1952	58.725	4.4505	2.15397	3.23124e-07	1.95695e-05	2	27248839	27250065	+	1227	MAIF1	GO:0005515;	-	-	Cyclin-like F-box domain containing protein
Os06g0260000	277.957	168.816	387.097	2.29301	1.19724	3.28124e-07	1.97947e-05	6	8374547	8376921	-	2375	-	GO:0005886;GO:0005886;	-	-	Conserved hypothetical protein
Os09g0332600	297.756	424.554	170.958	0.402677	-1.31231	3.28352e-07	1.97947e-05	9	9970156	9978234	+	2419	-	-	-	-	Hypothetical protein
Os04g0550600	139.973	201.293	78.6518	0.390732	-1.35575	3.38317e-07	2.03487e-05	4	27567824	27570449	+	2017	HTD1	GO:0009507;GO:0009507;GO:0009536;GO:0009570;GO:0009733;GO:0009733;GO:0010223;GO:0010223;GO:0010436;GO:0010436;GO:0016121;GO:0016121;GO:0016491;GO:0016702;GO:0016702;GO:0016702;GO:0045549;GO:0045549;GO:0046872;GO:0046872;GO:0051213;GO:0055114;GO:0102395;GO:0102395;GO:1901601;GO:1901601;	K17912	[EC:1.13.11.68]	Carotenoid cleavage dioxygenase, Negative regulation of the outgrowth of axillary buds, Strigolactones biosynthesi
Os03g0332100	173.61	242.515	104.704	0.431743	-1.21175	3.55804e-07	2.13515e-05	3	12235398	12249872	-	1763	CYP714B2	GO:0004497;GO:0004497;GO:0004497;GO:0005506;GO:0005506;GO:0016020;GO:0016021;GO:0016021;GO:0016491;GO:0016705;GO:0016705;GO:0020037;GO:0020037;GO:0020037;GO:0046872;GO:0055114;	K20666	[EC:1.14.-.-]	Similar to Cytochrome P450 CYP714B3
Os01g0111000	2.91696	4.88951	0.944402	0.193148	-2.37222	0.137973	0.492004	1	585876	586445	+	444	PMEI-1	GO:0004857;GO:0004857;GO:0004857;GO:0043086;	-	-	Pectinesterase inhibitor domain containing protein
Os03g0757200	770.664	1124.05	417.28	0.37123	-1.42962	3.64902e-07	2.17977e-05	3	31294568	31297066	-	1579	-	GO:0008194;GO:0008194;GO:0008194;GO:0016740;GO:0043231;GO:0043231;GO:0080043;GO:0080044;	-	-	UDP-glucuronosyl/UDP-glucosyltransferase family protein
Os07g0249800	16.825	30.8406	2.80941	0.0910947	-3.45649	3.71076e-07	2.20745e-05	7	8326644	8329267	-	1062	-	GO:0016787;GO:0016787;GO:0016787;	K14664	[EC:3.5.1.-]	Similar to IAA-amino acid hydrolase ILR1-like 8
Os01g0111100	286.319	340.931	231.708	0.679632	-0.557173	0.00812288	0.0772685	1	586445	587696	-	1119	OsCYP26-2	GO:0000413;GO:0000413;GO:0003755;GO:0003755;GO:0003755;GO:0003755;GO:0009507;GO:0009507;GO:0016853;	K03768	[EC:5.2.1.8]	Cyclophilin-like domain containing protein
Os03g0407900	22.1955	5.60574	38.7852	6.91885	2.79053	3.72341e-07	2.20911e-05	3	16749318	16754223	-	1859	OsRLCK110	GO:0004672;GO:0004672;GO:0004672;GO:0005524;GO:0005524;GO:0005524;GO:0006468;GO:0006468;GO:0016301;GO:0016310;	-	-	Similar to Serine/threonine protein kinase-like
Os07g0175600	73.0717	15.1563	130.987	8.64242	3.11144	3.7504e-07	2.2201e-05	7	3980211	3981196	+	886	OsLTPG18	GO:0006869;GO:0006869;GO:0006869;GO:0008233;GO:0008289;GO:0008289;	-	-	Plant lipid transfer protein and hydrophobic protein, helical domain containing protein
Os06g0218300	133.916	59.5176	208.314	3.50004	1.80737	3.76821e-07	2.22562e-05	6	6058841	6060541	-	1701	-	GO:0005768;GO:0005802;GO:0006511;GO:0006511;GO:0006623;GO:0006896;GO:0016020;GO:0016021;GO:0016567;GO:0017119;GO:0061630;GO:0061630;	K10664	[EC:2.3.2.27]	Zinc finger, RING-type domain containing protein
Os01g0111200	819.96	875.795	764.125	0.872493	-0.196784	0.366108	0.797122	1	588917	593714	+	2355	-	GO:0000932;GO:0003729;GO:0033962;GO:0034063;GO:1990124;	K18749	-	Like-Sm ribonucleoprotein (LSM)-related domain domain containing protein
Os04g0474500	100.8	149.368	52.2311	0.34968	-1.51589	4.10249e-07	2.40974e-05	4	23727976	23733621	-	3271	Os4bglu10	GO:0004553;GO:0004553;GO:0004553;GO:0005975;GO:0005975;GO:0005975;GO:0016787;GO:0004553;GO:0004553;GO:0004553;GO:0005975;GO:0005975;GO:0005975;GO:0016787;GO:0004553;GO:0004553;GO:0004553;GO:0005975;GO:0005975;GO:0005975;GO:0016787;	-	-	Similar to Cyanogenic beta-glucosidase precursor (EC 3.2.1.21) (Linamarase) (Fragment)
Os04g0673000	157.461	222.172	92.7505	0.417471	-1.26025	4.11438e-07	2.40974e-05	4	34346555	34352326	-	2291	-	-	-	-	Similar to H0322F07.7 protein
Os01g0111300	68.4344	70.5736	66.2952	0.939378	-0.0902225	0.870955	1	1	597009	597804	+	796	-	-	-	-	Conserved hypothetical protein
Os10g0491450	35.3944	12.8476	57.9413	4.5099	2.1731	4.1259e-07	2.40974e-05	10	18657752	18658090	-	339	-	-	-	-	Conserved hypothetical protein
Os09g0499000	76.1074	37.8829	114.332	3.01804	1.59361	4.28909e-07	2.49949e-05	9	19303054	19304934	-	1111	SKIN1	-	-	-	SnRK1A protein kinase-interacting negative regulator, Repression of sugar/nutrient starvation signalin
Os09g0371300	11.9823	0.32053	23.6441	73.7655	6.20487	4.30462e-07	2.50298e-05	9	12364797	12367415	+	1711	-	GO:0016020;GO:0016021;GO:0016021;	-	-	Similar to predicted protein
Os01g0111400	136.413	129.442	143.385	1.10771	0.147585	0.543945	0.92578	1	598290	601467	+	2663	-	GO:0003677;GO:0003677;GO:0003677;GO:0046872;GO:0003677;GO:0003677;GO:0003677;GO:0005634;GO:0046983;GO:0046983;GO:0046983;	-	-	Zinc finger, BED-type predicted domain containing protein
Os06g0303600	291.11	403.197	179.024	0.444011	-1.17133	4.61458e-07	2.66793e-05	6	11448759	11449309	-	551	-	-	-	-	Hypothetical conserved gene
Os07g0251900	16.773	0.64839	32.8975	50.7373	5.66497	4.61882e-07	2.66793e-05	7	8465826	8472252	+	4141	-	GO:0005515;	-	-	Leucine-rich repeat, N-terminal domain containing protein
Os07g0685300	253.233	346.802	159.663	0.460386	-1.11908	4.64503e-07	2.67346e-05	7	29092003	29094140	-	1520	-	GO:0003677;GO:0003677;GO:0003677;GO:0005634;GO:0005634;	-	-	Similar to Phosphate starvation regulator protein (Regulatory protein of P- starvation acclimation response Psr1)
Os03g0726200	245.382	151.574	339.191	2.23779	1.16208	4.64879e-07	2.67346e-05	3	29535973	29543273	+	2669	OsITPK3	GO:0000166;GO:0000287;GO:0000287;GO:0000287;GO:0005524;GO:0005524;GO:0005524;GO:0005524;GO:0005737;GO:0005737;GO:0016301;GO:0016310;GO:0016740;GO:0032957;GO:0032957;GO:0046872;GO:0047325;GO:0047325;GO:0047325;GO:0047325;GO:0047325;GO:0052725;GO:0052725;GO:0052725;GO:0052725;GO:0052725;GO:0052726;GO:0052726;GO:0052726;GO:0052726;GO:0052726;GO:0052726;GO:0052746;GO:0052746;	K00913	-	Similar to Hydroxyproline-rich glycoprotein DZ-HRGP precursor
Os08g0489300	216.235	305.006	127.464	0.417905	-1.25875	4.6774e-07	2.68249e-05	8	24186670	24189314	+	2542	TagI	GO:0003824;GO:0003824;GO:0006281;GO:0006281;GO:0006284;GO:0006284;GO:0008725;GO:0008725;GO:0016020;GO:0016021;GO:0016021;GO:0016020;GO:0016021;GO:0016021;	K01246	[EC:3.2.2.20]	Methyladenine glycosylase domain containing protein
Os05g0566300	140.366	77.2084	203.524	2.63603	1.39837	4.68495e-07	2.68249e-05	5	28183127	28188674	+	3209	-	GO:0005737;GO:0005840;GO:0005840;GO:0006364;GO:0006364;GO:0006364;GO:0043022;GO:0043022;GO:0043022;	-	-	PRC-barrel domain containing protein
Os03g0816500	80.6104	119.471	41.7494	0.349451	-1.51684	4.73083e-07	2.70286e-05	3	34234446	34238406	+	2725	-	GO:0005634;GO:0005737;GO:0006281;GO:0006974;GO:0008198;GO:0008198;GO:0035513;GO:0035515;GO:0035516;GO:0035552;GO:0051213;GO:0055114;	-	-	Hypothetical conserved gene
Os05g0576600	285.325	116.693	453.957	3.89019	1.95984	4.78705e-07	2.72903e-05	5	28710320	28711241	-	922	-	-	-	-	Conserved hypothetical protein
Os05g0139100	420.398	575.477	265.319	0.461041	-1.11703	4.85012e-07	2.75899e-05	5	2246835	2248876	+	1793	APG	GO:0003700;GO:0005515;GO:0005634;GO:0005634;GO:0006355;GO:0006355;GO:0009742;GO:0009742;GO:0040008;GO:0046983;GO:0046983;GO:0046983;GO:0080113;GO:0080113;	-	-	Helix-loop-helix DNA-binding domain containing protein
Os10g0142600	23.3479	6.19775	40.4979	6.53429	2.70803	4.91698e-07	2.79097e-05	10	2594665	2596299	+	1635	OsWAK101	GO:0000166;GO:0004672;GO:0004672;GO:0004674;GO:0004674;GO:0005524;GO:0005524;GO:0005524;GO:0005524;GO:0005886;GO:0005886;GO:0006468;GO:0006468;GO:0006468;GO:0007166;GO:0007166;GO:0016301;GO:0016310;GO:0016740;	-	-	Protein kinase, catalytic domain domain containing protein
Os01g0111700	42.8584	19.42	66.2967	3.41384	1.7714	0.0118045	0.101307	1	620572	621516	-	945	-	GO:0016020;GO:0016021;GO:0016021;	-	-	Conserved hypothetical protein
Os11g0582100	449.059	291.694	606.424	2.07897	1.05587	5.22477e-07	2.9529e-05	11	21991920	21994207	-	882	-	GO:0006511;GO:0006511;GO:0016567;GO:0061630;GO:0061630;	-	-	Zinc finger, RING/FYVE/PHD-type domain containing protein
Os02g0185200	150.516	88.1824	212.85	2.41375	1.27128	5.3593e-07	3.02241e-05	2	4754173	4756298	+	1673	-	GO:0004497;GO:0005506;GO:0005506;GO:0016020;GO:0016021;GO:0016491;GO:0016705;GO:0016705;GO:0016709;GO:0020037;GO:0020037;GO:0020037;GO:0046872;GO:0055114;	-	-	Cytochrome P450 family protein
Os04g0226800	61.6345	29.3768	93.8922	3.19614	1.67633	5.52357e-07	3.10418e-05	4	8497213	8499957	+	2655	-	GO:0004672;GO:0004672;GO:0004672;GO:0005515;GO:0005524;GO:0005524;GO:0005524;GO:0006468;GO:0006468;GO:0016020;GO:0016021;GO:0016021;	-	-	Similar to OSIGBa0135L04.4 protein
Os11g0678000	110.721	61.2015	160.241	2.61825	1.3886	5.52796e-07	3.10418e-05	11	27399450	27406535	+	2962	-	GO:0006355;GO:0006355;GO:0006355;GO:0009881;GO:0018298;GO:0050896;	-	-	Similar to PAS domain containing protein, expressed
Os07g0111900	61.8564	95.4986	28.2143	0.295442	-1.75905	5.58679e-07	3.13051e-05	7	673173	674603	+	1431	-	GO:0004497;GO:0004497;GO:0004499;GO:0004499;GO:0016491;GO:0050660;GO:0050660;GO:0050660;GO:0050661;GO:0050661;GO:0055114;	-	-	Flavin-containing monooxygenase FMO family protein
Os04g0430200	511.247	679.776	342.718	0.504163	-0.988037	5.6545e-07	3.1617e-05	4	21332222	21335533	-	1661	-	GO:0006629;GO:0006629;GO:0008081;GO:0008081;	-	-	PLC-like phosphodiesterase, TIM beta/alpha-barrel domain domain containing protein
Os08g0139100	456.204	293.703	618.704	2.10656	1.07489	5.69538e-07	3.17778e-05	8	2178165	2180179	-	1205	-	GO:0005739;GO:0005739;GO:0009507;GO:0009507;GO:0009570;GO:0009941;GO:0016554;GO:0016554;GO:0016554;GO:0042803;GO:1900865;GO:1900865;	-	-	Similar to DAG protein, chloroplast precursor
Os12g0431300	15.7675	2.5789	28.9561	11.2281	3.48904	5.73575e-07	3.19351e-05	12	13885480	13888224	-	2745	-	-	-	-	Six-bladed beta-propeller, TolB-like domain containing protein
Os02g0503700	44.1357	79.0311	9.2403	0.11692	-3.09641	5.7698e-07	3.20566e-05	2	17862192	17866853	+	1706	-	GO:0004497;GO:0005506;GO:0005506;GO:0016020;GO:0016021;GO:0016491;GO:0016705;GO:0016705;GO:0016709;GO:0020037;GO:0020037;GO:0020037;GO:0042343;GO:0046872;GO:0055114;GO:0098542;	-	-	Similar to Cytochrome P450 CYP81L6
Os01g0111800	50.4898	59.1766	41.8029	0.70641	-0.501422	0.325564	0.751351	1	624087	624759	+	673	-	GO:0016021;GO:0016021;	-	-	Conserved hypothetical protein
Os05g0319100	70.7237	107.012	34.4357	0.321794	-1.63579	6.0539e-07	3.34932e-05	5	14816350	14818668	+	1476	-	GO:0004553;GO:0004553;GO:0005576;GO:0005576;GO:0008152;GO:0016787;GO:0016798;GO:0016985;GO:0016985;GO:0016985;GO:0046355;GO:0071704;GO:0071704;	K19355	[EC:3.2.1.78]	Putative mannan endo-1,4-beta-mannosidase 5
Os02g0139100	666.03	439.622	892.438	2.03001	1.02149	6.11821e-07	3.37777e-05	2	2082561	2085271	-	1087	-	GO:0001671;GO:0001671;GO:0001671;GO:0005829;GO:0006457;GO:0032781;GO:0051087;GO:0051087;GO:0051879;GO:0051879;GO:0051879;	-	-	Activator of Hsp90 ATPase, N-terminal domain containing protein
Os01g0111900	226.253	256.576	195.93	0.763633	-0.389049	0.0823061	0.362451	1	625986	627009	+	1024	SIP34	-	-	-	Glutelin family protein
Os04g0405401	377.678	511.395	243.961	0.47705	-1.06779	6.3772e-07	3.50599e-05	4	20117097	20119136	-	1044	-	-	-	-	Hypothetical conserved gene
Os03g0775700	38.944	63.1699	14.718	0.23299	-2.10166	6.43645e-07	3.53116e-05	3	32164807	32168423	+	3120	-	-	-	-	Conserved hypothetical protein
Os05g0107900	70.7524	114.307	27.1982	0.237941	-2.07132	6.48552e-07	3.55065e-05	5	446567	448695	+	757	OsDi19-6	-	-	-	Similar to Protein DEHYDRATION-INDUCED 19 homolog 6
Os04g0105700	1323.7	844.857	1802.55	2.13356	1.09326	6.56996e-07	3.58939e-05	4	370795	372419	-	1052	-	GO:0009570;GO:0009570;	-	-	Similar to B0616E02-H0507E05.5 protein
Os05g0318600	203.902	115.467	292.336	2.53177	1.34015	6.69209e-07	3.64851e-05	5	14784692	14789077	-	4386	-	GO:0000166;GO:0004672;GO:0004672;GO:0004672;GO:0004672;GO:0005524;GO:0005524;GO:0005524;GO:0005524;GO:0005886;GO:0005886;GO:0006468;GO:0006468;GO:0009506;GO:0009506;GO:0016021;GO:0046777;GO:0046777;	-	-	Similar to FERONIA receptor-like kinase
Os03g0709000	817.121	545.195	1089.05	1.99754	0.998222	6.93492e-07	3.77306e-05	3	28594360	28596338	-	926	-	GO:0004364;GO:0004602;GO:0004602;GO:0005635;GO:0005635;GO:0005773;GO:0005773;GO:0005783;GO:0005783;GO:0005783;GO:0005794;GO:0005794;GO:0016020;GO:0016021;GO:0016021;GO:0098869;	K00799	[EC:2.5.1.18]	Membrane-associated, eicosanoid and glutathione metabolism (MAPEG) domain containing protein
Os06g0640599	141.585	199.709	83.4599	0.417907	-1.25875	7.08879e-07	3.84879e-05	6	26064727	26065292	-	566	-	-	-	-	Hypothetical protein
Os04g0141800	18.423	3.94032	32.9056	8.35099	3.06195	7.34739e-07	3.98095e-05	4	2863655	2865814	+	2160	-	GO:0016020;GO:0016021;GO:0016021;	-	-	Similar to OSIGBa0147M20.4 protein
Os07g0188266	790.699	1042.4	538.995	0.517069	-0.95157	7.51675e-07	4.05264e-05	7	4725715	4726845	+	996	OsFKBP16-4	GO:0009658;GO:0009707;GO:0009707;	-	-	Spectrin repeat containing protein
Os01g0112000	0.16393	0.327859	0	0	-Inf	1	1	1	632139	632790	+	652	-	-	-	-	Conserved hypothetical protein
Os01g0112100	17.9067	18.4052	17.4081	0.945827	-0.0803525	0.946965	1	1	635325	639015	-	3691	-	-	-	-	Conserved hypothetical protein
Os03g0128000	91.7872	134.018	49.5562	0.369772	-1.43529	7.779e-07	4.18026e-05	3	1579382	1580910	+	1529	OsFLA2	GO:0046658;GO:0046658;	-	-	FAS1 domain domain containing protein
Os11g0104300	1419.79	1859.5	980.083	0.527068	-0.92394	7.7971e-07	4.18141e-05	11	194381	199061	+	3396	D53	GO:0005515;GO:0005634;GO:0005634;GO:0019538;	-	-	Substrate of the SCF<sup>D3</sup> ubiquitination complex, Repressor of strigolactone (SL) signallin
Os03g0599000	35.7682	13.4886	58.0477	4.30345	2.10549	7.83242e-07	4.19178e-05	3	22347751	22351524	-	3774	-	GO:0043531;GO:0043531;GO:0043531;	-	-	NB-ARC domain containing protein
Os08g0114300	59.6689	12.4908	106.847	8.55407	3.09661	8.45015e-07	4.51317e-05	8	768391	770807	-	2059	-	GO:0003885;GO:0003885;GO:0016020;GO:0016020;GO:0016020;GO:0016491;GO:0016491;GO:0016491;GO:0016491;GO:0019853;GO:0050105;GO:0050105;GO:0050660;GO:0050660;GO:0055114;GO:0071949;GO:0071949;GO:0071949;	K00103	[EC:1.1.3.8]	D-arabinono-1,4-lactone oxidase domain containing protein
Os04g0677700	212.242	293.787	130.697	0.444871	-1.16854	8.49258e-07	4.52661e-05	4	34613664	34623117	-	3952	OsKTN80b	GO:0005515;GO:0008017;GO:0008352;GO:0051013;	K18643	-	Katanin P80 ortholog, Katanin regulatory subunit P80
Os03g0701800	1498.71	1975.38	1022.05	0.517394	-0.950665	8.63266e-07	4.59105e-05	3	28180227	28185952	+	2956	OsPIPK1	GO:0000166;GO:0005524;GO:0005524;GO:0016020;GO:0016021;GO:0016021;GO:0016301;GO:0016307;GO:0016307;GO:0016307;GO:0016308;GO:0016308;GO:0016310;GO:0016740;GO:0046488;GO:0046488;GO:0046488;GO:0046854;GO:0005524;GO:0016307;GO:0016308;GO:0046488;	K00889	[EC:2.7.1.68]	Phosphatidylinositol 4-phosphate 5-kinase, Regulation of heading, Regulation of floral induction gene
Os07g0434500	250.743	348.676	152.81	0.438257	-1.19015	8.64849e-07	4.59105e-05	7	14506007	14510037	-	2394	-	GO:0000166;GO:0005524;GO:0005524;GO:0005524;GO:0005524;GO:0070615;	K10875	[EC:3.6.4.-]	Similar to chromatin remodeling complex subunit
Os01g0112300	139.014	133.456	144.571	1.08329	0.115418	0.57171	0.939469	1	640698	644217	-	1977	-	-	-	-	Hypothetical conserved gene
Os02g0231700	8.9324	0.339322	17.5255	51.6485	5.69066	8.92629e-07	4.71941e-05	2	7434759	7438310	-	3246	-	GO:0000166;GO:0004672;GO:0004672;GO:0004674;GO:0005515;GO:0005524;GO:0005524;GO:0005524;GO:0005524;GO:0006468;GO:0006468;GO:0016020;GO:0016021;GO:0016021;GO:0016301;GO:0016310;GO:0016740;	-	-	Protein kinase, catalytic domain domain containing protein
Os10g0441900	37.0815	14.2081	59.9548	4.21978	2.07717	9.02011e-07	4.75942e-05	10	15874303	15876563	+	2261	-	GO:0000166;GO:0002229;GO:0002229;GO:0004672;GO:0004672;GO:0004675;GO:0004675;GO:0005524;GO:0005524;GO:0005524;GO:0005524;GO:0005886;GO:0005886;GO:0005886;GO:0006468;GO:0006468;GO:0006952;GO:0007178;GO:0016020;GO:0016021;GO:0016021;GO:0016301;GO:0016310;GO:0016740;GO:0030246;GO:0030246;GO:0030246;GO:0042742;GO:0042742;	-	-	Similar to Resistance protein candidate (Fragment)
Os01g0112400	4.31675	6.26559	2.36791	0.377923	-1.40384	0.2296	0.642381	1	645598	646722	-	1020	OsNIP4	GO:0015267;GO:0015267;GO:0015267;GO:0016020;GO:0016020;GO:0016020;GO:0016021;GO:0016021;GO:0055085;GO:0055085;	K09874	-	Major intrinsic protein family protein
Os04g0419900	61.1228	29.3786	92.867	3.16104	1.6604	9.88123e-07	5.18678e-05	4	20758076	20760630	+	2555	YK18	GO:0000166;GO:0004672;GO:0004672;GO:0004674;GO:0004674;GO:0004674;GO:0004674;GO:0005524;GO:0005524;GO:0005524;GO:0005524;GO:0005886;GO:0006468;GO:0006468;GO:0006468;GO:0016021;GO:0016021;GO:0016301;GO:0016310;GO:0016740;GO:0048544;GO:0048544;GO:0048544;GO:0106310;GO:0106310;GO:0106311;GO:0106311;	-	-	Similar to H0525E10.7 protein
Os07g0516300	266.897	364.173	169.621	0.46577	-1.10231	9.88938e-07	5.18678e-05	7	19887349	19888283	-	935	OsS40-15	-	-	-	Protein of unknown function DUF584 family protein
Os07g0538400	38.4545	9.5346	67.3743	7.0663	2.82096	9.98816e-07	5.22813e-05	7	21168993	21170678	+	1304	OsRLCK235	GO:0000166;GO:0004672;GO:0004672;GO:0004674;GO:0004674;GO:0004674;GO:0005524;GO:0005524;GO:0005524;GO:0005524;GO:0005886;GO:0005886;GO:0006468;GO:0006468;GO:0006468;GO:0006468;GO:0016301;GO:0016310;GO:0016740;	-	-	Similar to Receptor-like protein kinase 4
Os07g0635300	635.543	390.563	880.523	2.2545	1.17281	1.03157e-06	5.38883e-05	7	26375648	26377615	+	1873	-	GO:0004497;GO:0004497;GO:0004497;GO:0005506;GO:0005506;GO:0016021;GO:0016491;GO:0016705;GO:0016705;GO:0020037;GO:0020037;GO:0020037;GO:0046872;GO:0055114;	K20660	-	Similar to Cytochrome P450
Os01g0112500	494.139	475.608	512.669	1.07792	0.108253	0.553403	0.931229	1	648288	651869	-	1435	-	GO:0005515;GO:0005634;GO:0005634;GO:0005737;GO:0005737;	-	-	Similar to Plakoglobin/armadillo/beta-catenin-like protein (Fragment)
Os09g0433600	36.2256	58.5442	13.9071	0.237549	-2.07371	1.09657e-06	5.70562e-05	9	15916011	15916479	+	469	-	GO:0000786;GO:0000786;GO:0000786;GO:0003677;GO:0003677;GO:0003677;GO:0003677;GO:0003677;GO:0005634;GO:0005634;GO:0005694;GO:0006334;GO:0046982;GO:0046982;	K11254	-	Similar to Histone H4
Os02g0717600	45.3511	16.8089	73.8933	4.39607	2.13621	1.15218e-06	5.98315e-05	2	29786242	29789844	-	2015	-	GO:0005886;GO:0005886;	-	-	Similar to predicted protein
Os09g0529100	940.413	1240.08	640.75	0.516702	-0.952594	1.15695e-06	5.99603e-05	9	20724959	20727968	-	1233	-	GO:0005975;GO:0005975;GO:0005975;GO:0006098;GO:0006098;GO:0006098;GO:0009051;GO:0017057;GO:0017057;	K01057	[EC:3.1.1.31]	6-phosphogluconolactonase domain containing protein
Os04g0366000	31.2023	11.1854	51.2193	4.57914	2.19508	1.17588e-06	6.0821e-05	4	17667431	17671131	-	2106	-	GO:0000166;GO:0004672;GO:0004672;GO:0004674;GO:0004674;GO:0004674;GO:0005509;GO:0005509;GO:0005509;GO:0005524;GO:0005524;GO:0005524;GO:0005524;GO:0005886;GO:0005886;GO:0006468;GO:0006468;GO:0006468;GO:0007166;GO:0007166;GO:0016020;GO:0016021;GO:0016021;GO:0016301;GO:0016310;GO:0016740;	-	-	Similar to OSIGBa0110B10.6 protein
Os12g0226700	190.503	115.594	265.412	2.29607	1.19917	1.18235e-06	6.10354e-05	12	6911276	6913929	+	1246	-	GO:0016491;GO:0016491;GO:0016491;GO:0032440;GO:0055114;	-	-	Similar to Allyl alcohol dehydrogenase
Os11g0229500	12.8993	1.64343	24.1551	14.698	3.87755	1.20356e-06	6.20081e-05	11	6888365	6896307	+	3068	RPR1*	GO:0005524;GO:0006952;GO:0043531;GO:0043531;GO:0043531;	-	-	Similar to NBS-LRR protein (Fragment)
Os05g0594500	794.128	1048.5	539.756	0.514789	-0.957947	1.21004e-06	6.22199e-05	5	29595609	29601356	-	3901	-	GO:0016020;GO:0016021;GO:0016021;GO:0016021;	-	-	Invasin/intimin cell-adhesion domain containing protein
Os03g0152400	302.164	195.94	408.388	2.08425	1.05953	1.24491e-06	6.38874e-05	3	2883005	2887887	-	1914	OsACS1	GO:0000166;GO:0004321;GO:0005524;GO:0005524;GO:0005777;GO:0009695;GO:0016405;GO:0016874;GO:0016874;	K01904	[EC:6.2.1.12]	Similar to 4-coumarate--CoA ligase-like 1
Os09g0487100	366.979	498.048	235.91	0.473669	-1.07805	1.26986e-06	6.50408e-05	9	18779617	18782249	-	2394	-	-	-	-	Conserved hypothetical protein
Os04g0442000	864.09	1143.44	584.74	0.511386	-0.967515	1.29539e-06	6.62188e-05	4	22006405	22012018	+	2969	OsARF9	GO:0003677;GO:0003677;GO:0003677;GO:0003677;GO:0005515;GO:0005634;GO:0005634;GO:0005634;GO:0005634;GO:0006355;GO:0006355;GO:0006355;GO:0009725;GO:0009725;GO:0009734;GO:0009734;	K14486	-	Similar to Auxin response factor 2 (ARF1-binding protein) (ARF1-BP)
Os04g0418500	180.637	108.018	253.255	2.34456	1.22932	1.32051e-06	6.73715e-05	4	20690867	20692518	+	1652	OsPUB46	GO:0004842;GO:0004842;GO:0004842;GO:0016567;GO:0016567;GO:0016567;	-	-	Similar to photoperiod responsive protein
Os08g0566900	264.842	142.97	386.715	2.70487	1.43556	1.36458e-06	6.94847e-05	8	28388405	28391044	+	830	-	GO:0005737;GO:0005737;GO:0016020;GO:0016021;GO:0016021;GO:0016021;GO:0016021;	K13347	-	Mpv17/PMP22 family protein
Os03g0297600	638.227	356.925	919.53	2.57625	1.36527	1.40138e-06	7.1124e-05	3	10418661	10419833	-	1173	OsPYL/RCAR4	GO:0004864;GO:0004864;GO:0005634;GO:0005634;GO:0005634;GO:0005737;GO:0005737;GO:0009738;GO:0009738;GO:0010427;GO:0010427;GO:0032515;GO:0038023;GO:0038023;GO:0080163;GO:0080163;	K14496	-	Streptomyces cyclase/dehydrase family protein
Os02g0110600	96.4729	137.191	55.7552	0.406407	-1.299	1.40219e-06	7.1124e-05	2	566089	572447	-	2378	-	GO:0000166;GO:0004672;GO:0004672;GO:0004672;GO:0005524;GO:0005524;GO:0005524;GO:0005524;GO:0006468;GO:0006468;GO:0016021;GO:0016301;GO:0016310;GO:0016740;GO:0000166;GO:0004672;GO:0004672;GO:0004675;GO:0005524;GO:0005524;GO:0005524;GO:0005524;GO:0005768;GO:0005886;GO:0005886;GO:0005886;GO:0006468;GO:0006468;GO:0006468;GO:0006468;GO:0010008;GO:0010089;GO:0010089;GO:0012505;GO:0016021;GO:0016301;GO:…	-	-	Similar to protein kinase
Os09g0482680	174.854	106.996	242.713	2.26843	1.18169	1.40712e-06	7.12363e-05	9	18566043	18569106	-	1350	-	GO:0034414;GO:0042780;GO:0042781;	K00784	[EC:3.1.26.11]	Similar to Ribonuclease Z, chloroplast precursor (EC 3.1.26.11) (RNase Z) (tRNase Z) (tRNA 3 endonuclease) (Zinc phosphodiesterase CPZ)
Os08g0482700	673.471	356.927	990.016	2.77372	1.47182	1.44986e-06	7.32586e-05	8	23858723	23860121	-	1399	OsUCL30	GO:0009055;GO:0009055;GO:0009055;GO:0022900;GO:0046658;GO:0046658;	-	-	Cupredoxin domain containing protein
Os03g0785200	528.569	703.977	353.16	0.501664	-0.995205	1.4971e-06	7.55e-05	3	32590198	32591451	-	1254	-	GO:0003690;GO:0003690;GO:0003690;GO:0003729;GO:0006353;GO:0006355;GO:0006355;GO:0006355;GO:0009507;GO:0009507;GO:0009507;GO:0009658;GO:0009658;GO:0032502;GO:0032502;GO:0042646;GO:0071472;	K15032	-	Mitochodrial transcription termination factor- related family protein
Os04g0474700	31.7675	52.2121	11.3228	0.216862	-2.20515	1.5103e-06	7.59826e-05	4	23735317	23742375	-	1920	Os4bglu11	GO:0004553;GO:0004553;GO:0005975;GO:0005975;GO:0005975;GO:0008422;GO:0016787;	-	-	Similar to OSIGBa0135C13.6 protein
Os09g0313500	249.18	160.327	338.033	2.10839	1.07614	1.51247e-06	7.59826e-05	9	8510839	8516543	-	3682	-	GO:0016020;GO:0016021;GO:0016021;GO:0043531;GO:0043531;GO:0043531;	-	-	NB-ARC domain containing protein
Os04g0398000	134.807	66.1799	203.434	3.07396	1.6201	1.52765e-06	7.65988e-05	4	19651665	19656024	+	3852	OsERF101	GO:0003677;GO:0003677;GO:0003677;GO:0003677;GO:0003700;GO:0003700;GO:0003700;GO:0005634;GO:0005634;GO:0006355;GO:0006355;GO:0003677;GO:0003677;GO:0003677;GO:0003677;GO:0003700;GO:0003700;GO:0003700;GO:0005634;GO:0005634;GO:0006355;GO:0006355;	-	-	ERF transcription factor, A member of APETALA2/Ethylene-Responsive Element Binding Protein(AP2/EREBP) family, Regulation of drought stress response, Innate immunit
Os03g0847900	78.6628	115.038	42.288	0.367601	-1.44379	1.53984e-06	7.70623e-05	3	35657493	35659395	+	1903	-	-	-	-	PAK-box/P21-Rho-binding domain containing protein
Os12g0555300	61.5941	1.33436	121.854	91.3199	6.51286	1.55192e-06	7.74993e-05	12	22595531	22596804	+	408	PR10	GO:0004864;GO:0004864;GO:0005634;GO:0005634;GO:0005634;GO:0005737;GO:0005737;GO:0006952;GO:0006952;GO:0006952;GO:0009738;GO:0009738;GO:0010427;GO:0010427;GO:0032515;GO:0038023;GO:0038023;GO:0080163;GO:0080163;	-	-	Similar to Pathogenesis-related protein PR-10a
Os12g0555200	376.324	18.352	734.295	40.0117	5.32235	1.55448e-06	7.74993e-05	12	22591681	22593505	+	806	RPR10b	GO:0004864;GO:0004864;GO:0005634;GO:0005634;GO:0005634;GO:0005737;GO:0005737;GO:0006952;GO:0006952;GO:0006952;GO:0009738;GO:0009738;GO:0010427;GO:0010427;GO:0032515;GO:0038023;GO:0038023;GO:0080163;GO:0080163;	-	-	Similar to Probenazole-inducible protein PBZ1
Os07g0683900	3995.27	5529.26	2461.28	0.445138	-1.16768	1.58294e-06	7.87687e-05	7	29004217	29006208	+	1534	-	GO:0030246;GO:0030246;	-	-	Ricin B-related lectin domain containing protein
Os10g0442900	272.423	160.001	384.846	2.40528	1.2662	1.59408e-06	7.91726e-05	10	15928796	15936732	+	2977	ABCG25	GO:0005524;GO:0016887;GO:0042626;	-	-	ABC transporter, White-brown complex homolog protein, Silicon-promoted formation of Casparian bands in the exodermi
Os02g0115900	345.507	227.911	463.102	2.03195	1.02286	1.6075e-06	7.96884e-05	2	838743	842672	-	2450	OsBiP1	GO:0000166;GO:0005515;GO:0005524;GO:0005524;GO:0005524;GO:0005524;GO:0005634;GO:0005634;GO:0005737;GO:0005737;GO:0005783;GO:0005788;GO:0005788;GO:0005788;GO:0006986;GO:0009705;GO:0009705;GO:0016020;GO:0016020;GO:0016887;GO:0016887;GO:0016887;GO:0030433;GO:0030433;GO:0030968;GO:0030968;GO:0031072;GO:0034605;GO:0034620;GO:0034620;GO:0034663;GO:0034663;GO:0034975;GO:0034975;GO:0042026;GO:0042026;GO:…	K09490	[EC:3.6.4.10]	Endosperm lumenal binding protein
Os12g0133300	15.0214	27.3281	2.71468	0.0993368	-3.33153	1.62235e-06	8.02728e-05	12	1634877	1645862	-	1614	OsZIFL13	GO:0016020;GO:0016021;GO:0016021;GO:0022857;GO:0022857;GO:0055085;	-	-	Similar to Carbohydrate transporter/ sugar porter/ transporter
Os02g0117200	163.95	100.314	227.587	2.26874	1.18189	1.63374e-06	8.06838e-05	2	900980	905838	+	883	-	-	K22936	-	Similar to MIR-interacting saposin-like protein
Os11g0424400	37.1756	58.8138	15.5374	0.26418	-1.92041	1.63824e-06	8.07542e-05	11	13377937	13379488	-	1340	-	GO:0000146;GO:0005737;GO:0007015;GO:0015629;GO:0030050;GO:0030898;GO:0031982;GO:0051015;	-	-	Conserved hypothetical protein
Os11g0475000	18.1671	4.32775	32.0064	7.39562	2.88667	1.78742e-06	8.79423e-05	11	16445073	16449180	-	4108	-	-	-	-	Hypothetical protein
Os02g0584700	52.5102	24.5896	80.4309	3.27093	1.7097	1.83766e-06	9.02449e-05	2	22550855	22551584	-	642	-	GO:0030001;GO:0030001;GO:0046872;GO:0046872;GO:0046872;	-	-	Heavy metal transport/detoxification protein domain containing protein
Os08g0109400	430.794	578.721	282.868	0.488781	-1.03274	1.844e-06	9.0387e-05	8	468151	473510	+	3100	OsIAA25	GO:0005515;GO:0005634;GO:0005634;GO:0005634;GO:0005634;GO:0006355;GO:0006355;GO:0006355;GO:0009734;GO:0009734;	K14484	-	AUX/IAA protein family protein
Os06g0335500	340.911	458.201	223.62	0.48804	-1.03493	1.87763e-06	9.18639e-05	6	13345347	13349055	+	1273	OsIAA21	GO:0005515;GO:0005634;GO:0005634;GO:0005634;GO:0005634;GO:0006355;GO:0006355;GO:0006355;GO:0009734;GO:0009734;GO:0005515;GO:0005634;GO:0005634;GO:0005634;GO:0005634;GO:0006355;GO:0006355;GO:0006355;GO:0009733;GO:0009734;GO:0009734;	K14484	-	AUX/IAA protein family protein
Os01g0113000	5.0065	4.58364	5.42936	1.18451	0.244289	0.926691	1	1	700533	706399	-	3726	-	GO:0005634;GO:0006508;GO:0006508;GO:0008234;GO:0008234;GO:0016926;	-	-	Hypothetical conserved gene
Os09g0471500	228.808	109.307	348.31	3.18654	1.67199	1.93554e-06	9.43452e-05	9	17968402	17971304	-	2603	OsWAK82	GO:0004674;GO:0004674;GO:0005886;GO:0005886;GO:0006468;GO:0007166;GO:0007166;GO:0030247;GO:0030247;	-	-	Conserved hypothetical protein
Os07g0424400	1905.2	2622.16	1188.25	0.453158	-1.14192	1.95026e-06	9.4886e-05	7	13741551	13747205	-	4322	OsCesA3	GO:0005794;GO:0005802;GO:0005802;GO:0005886;GO:0005886;GO:0005886;GO:0009833;GO:0009833;GO:0016020;GO:0016020;GO:0016020;GO:0016021;GO:0016021;GO:0016740;GO:0016757;GO:0016759;GO:0016760;GO:0016760;GO:0016760;GO:0016760;GO:0030244;GO:0030244;GO:0030244;GO:0030244;GO:0030244;GO:0046872;GO:0046872;GO:0071555;GO:0071555;GO:0016020;GO:0016760;GO:0030244;GO:0016020;GO:0016020;GO:0016020;GO:0016021;GO:…	K10999	[EC:2.4.1.12]	Similar to Cellulose synthase-7
Os10g0512500	171.461	103.313	239.608	2.31924	1.21365	1.98804e-06	9.63715e-05	10	19747230	19749625	-	2396	-	GO:0003723;GO:0003723;GO:0003723;GO:0003723;GO:0006397;GO:0008380;GO:0009507;GO:0009507;GO:0003723;GO:0003723;GO:0003723;GO:0003723;GO:0006397;GO:0008380;	-	-	RNA-binding, CRM domain domain containing protein
Os12g0639800	42.1587	18.1974	66.1199	3.63347	1.86135	1.99161e-06	9.63715e-05	12	27438961	27441793	+	1176	-	GO:0000149;GO:0005484;GO:0005737;GO:0006887;GO:0006906;GO:0015031;GO:0016020;GO:0016021;GO:0016021;GO:0016021;GO:0016021;GO:0016192;GO:0016192;GO:0031201;GO:0031410;	-	-	Similar to CDS_VAMP
Os03g0341300	862.445	1228.17	496.722	0.404441	-1.306	1.99181e-06	9.63715e-05	3	12729779	12731404	+	890	OsSWEET16	GO:0005886;GO:0008643;GO:0016020;GO:0016021;GO:0016021;GO:0016021;GO:0016021;GO:0051119;	K15382	-	Similar to Cytochrome c oxidoreductase
Os08g0278900	314.532	205.794	423.27	2.05676	1.04038	2.0151e-06	9.72492e-05	8	10810395	10813333	-	1186	-	GO:0005789;GO:0016020;GO:0016020;	-	-	MIR domain containing protein
Os06g0103300	522.744	698.946	346.542	0.495806	-1.01215	2.01965e-06	9.72492e-05	6	215144	218016	-	1748	-	GO:0004411;GO:0004411;GO:0004411;GO:0004411;GO:0006559;GO:0006559;GO:0006559;GO:0006570;GO:0006570;GO:0006570;GO:0046872;GO:0055114;GO:0004411;GO:0004411;GO:0004411;GO:0004411;GO:0004411;GO:0005737;GO:0005829;GO:0006520;GO:0006559;GO:0006559;GO:0006559;GO:0006559;GO:0006570;GO:0006570;GO:0006572;GO:0006572;GO:0016491;GO:0046872;GO:0046872;GO:0051213;GO:0055114;GO:1902000;	K00451	[EC:1.13.11.5]	Similar to Homogentisate 1,2-dioxygenase (EC 1.13.11.5) (Homogentisicase) (Homogentisate oxygenase) (Homogentisic acid oxidase)
Os12g0625200	43.6357	69.0041	18.2673	0.264728	-1.91742	2.02108e-06	9.72492e-05	12	26714545	26718161	-	2641	-	-	-	-	Hypothetical conserved gene
Os02g0578000	26.4455	44.8053	8.08574	0.180464	-2.47022	2.04522e-06	9.82303e-05	2	22215072	22216729	-	1505	-	-	-	-	Hypothetical protein
Os01g0113200	6.62963	3.94258	9.31669	2.3631	1.24068	0.216468	0.622873	1	720673	723317	-	1944	OsRLCK2	GO:0000166;GO:0004672;GO:0004672;GO:0004672;GO:0005524;GO:0005524;GO:0005524;GO:0005524;GO:0006468;GO:0006468;GO:0016020;GO:0016021;GO:0016021;GO:0030247;GO:0030247;	-	-	Similar to Receptor serine/threonine kinase
Os02g0209300	30.4878	11.1427	49.833	4.47225	2.161	2.07492e-06	9.92339e-05	2	6146113	6146678	-	566	-	GO:0016021;	-	-	Hypothetical conserved gene
Os04g0512900	78.9372	42.3914	115.483	2.72421	1.44584	2.07746e-06	9.92339e-05	4	25633375	25636818	-	2304	-	GO:0005524;GO:0043531;GO:0043531;GO:0043531;	-	-	NB-ARC domain containing protein
Os09g0562600	84.4981	20.5738	148.422	7.21416	2.85083	2.09302e-06	9.97953e-05	9	22348739	22351491	+	2568	WAK92	GO:0000166;GO:0004672;GO:0004672;GO:0004674;GO:0004674;GO:0004674;GO:0005509;GO:0005509;GO:0005509;GO:0005524;GO:0005524;GO:0005524;GO:0005524;GO:0005886;GO:0005886;GO:0006468;GO:0006468;GO:0006468;GO:0007166;GO:0007166;GO:0016020;GO:0016021;GO:0016301;GO:0016310;GO:0016740;GO:0030247;GO:0030247;	-	-	Wall-associated kinase, Positive regulation of rice blast resistanc
Os08g0500700	7845.69	4849.37	10842	2.23576	1.16076	2.19439e-06	0.000104292	8	24719203	24723184	-	3146	OsHSP82A	GO:0000166;GO:0005524;GO:0005524;GO:0005524;GO:0005524;GO:0005737;GO:0005829;GO:0005886;GO:0006457;GO:0006457;GO:0006457;GO:0009408;GO:0009986;GO:0016887;GO:0032991;GO:0034605;GO:0048471;GO:0050821;GO:0051082;GO:0051082;	K04079	-	Similar to Heat shock protein 82
Os09g0380200	170.665	103.822	237.509	2.28764	1.19386	2.19528e-06	0.000104292	9	12825613	12828249	+	1203	OsV5A	GO:0016020;GO:0016021;GO:0016021;	-	-	Chaperone-like protein of protochlorophyllide oxidoreductase (POR), J-like protein, Chloroplast- localized protein containing DUF3353, Regulation of chlorophyll biosynthesis, Chlorophyll and lutein accumulation, Chloroplast developmen
Os10g0134700	20.9983	35.7759	6.22073	0.17388	-2.52383	2.23906e-06	0.000106179	10	2151190	2152784	+	1595	-	GO:0005524;	-	-	Protein kinase-like domain containing protein
Os01g0113350	8.93513	12.4904	5.37986	0.430719	-1.21518	0.14033	0.496495	1	728968	731172	+	2205	-	GO:0000166;GO:0004672;GO:0004672;GO:0004674;GO:0005524;GO:0005524;GO:0005524;GO:0005524;GO:0005886;GO:0006468;GO:0006468;GO:0006468;GO:0016021;GO:0016301;GO:0016310;GO:0016740;GO:0031625;	-	-	Hypothetical conserved gene
Os03g0397700	209.439	287.276	131.603	0.458107	-1.12624	2.26583e-06	0.000107061	3	16072834	16078822	-	2736	-	GO:0000166;GO:0004672;GO:0004672;GO:0004672;GO:0005515;GO:0005524;GO:0005524;GO:0005524;GO:0005524;GO:0005886;GO:0006468;GO:0006468;GO:0016020;GO:0016021;GO:0016021;GO:0000166;GO:0004672;GO:0004672;GO:0004672;GO:0005524;GO:0005524;GO:0005524;GO:0005524;GO:0006468;GO:0006468;	-	-	Protein kinase, catalytic domain domain containing protein
Os06g0133200	944.548	636.694	1252.4	1.96704	0.976027	2.32781e-06	0.000109792	6	1776726	1777351	+	626	-	-	-	-	Conserved hypothetical protein
Os07g0253000	71.6917	106.184	37.1999	0.350336	-1.51319	2.3523e-06	0.000110748	7	8529427	8532020	+	693	-	-	-	-	Conserved hypothetical protein
Os03g0153900	27.0351	8.88113	45.189	5.0882	2.34716	2.36284e-06	0.000110903	3	2958312	2960398	+	1589	-	GO:0071949;GO:0071949;GO:0071949;	-	-	Aromatic-ring hydroxylase family protein
Os03g0103300	506.079	176.017	836.141	4.75035	2.24803	2.36405e-06	0.000110903	3	219979	220919	+	941	qLTG-3-1(t)	-	-	-	Hybrid proline- or glycine-rich protein, Controll of low-temperature germinability, Pre-harvest sprouting resistanc
Os12g0638300	167.078	101.568	232.589	2.28998	1.19534	2.38332e-06	0.000111607	12	27359469	27361454	-	1986	-	GO:0005886;GO:0005886;GO:0016020;GO:0016020;GO:0016020;GO:0016021;GO:0016021;GO:0022857;GO:0022857;GO:0055085;GO:0055085;	-	-	Similar to Peptide transporter
Os02g0228000	82.5962	29.711	135.481	4.55997	2.18902	2.44846e-06	0.000114454	2	7186769	7187287	-	519	OsRLCK70	GO:0004672;GO:0004672;GO:0004672;GO:0005524;GO:0005524;GO:0005524;GO:0006468;GO:0006468;	-	-	Protein kinase, catalytic domain domain containing protein
Os12g0127200	41.7785	17.3653	66.1918	3.81173	1.93045	2.45817e-06	0.000114703	12	1309549	1310703	-	1155	-	GO:0016020;GO:0016021;GO:0016021;	-	-	Harpin-induced 1 domain containing protein
Os01g0113500	18.2839	5.86896	30.6988	5.23071	2.38701	7.57632e-05	0.00211713	1	734071	737556	+	2542	-	GO:0000166;GO:0004672;GO:0004672;GO:0004672;GO:0005524;GO:0005524;GO:0005524;GO:0005524;GO:0006468;GO:0006468;GO:0016301;GO:0016310;GO:0016740;	-	-	Similar to Receptor-like kinase
Os08g0530300	173.156	108.244	238.067	2.19936	1.13709	2.51639e-06	0.000117003	8	26413741	26416008	+	2268	OsEXO70F4	GO:0000145;GO:0000145;GO:0000145;GO:0000145;GO:0006887;GO:0006887;GO:0006887;GO:0006887;GO:0015031;GO:0015031;	K07195	-	Exo70 exocyst complex subunit family protein
Os01g0113600	5.17943	6.53294	3.82593	0.585636	-0.771923	0.502106	0.901741	1	738283	741797	-	2343	-	-	-	-	Hypothetical protein
Os03g0149200	73.5504	36.1703	110.93	3.06689	1.61678	2.53663e-06	0.000117527	3	2739653	2743118	-	819	-	GO:0016020;GO:0016021;GO:0016021;	-	-	HR-like lesion-inducer family protein
Os01g0113650	3.51053	1.32703	5.69403	4.2908	2.10125	0.26762	0.687575	1	738908	740898	+	1991	-	GO:0000166;GO:0004672;GO:0004672;GO:0004674;GO:0005524;GO:0005524;GO:0005524;GO:0005524;GO:0005886;GO:0006468;GO:0006468;GO:0006468;GO:0016021;GO:0016301;GO:0016310;GO:0016740;GO:0031625;	-	-	Hypothetical conserved gene
Os01g0113800	19.4413	12.8709	26.0118	2.02098	1.01505	0.22802	0.640901	1	745452	748945	+	2399	-	GO:0000166;GO:0004672;GO:0004672;GO:0004672;GO:0005524;GO:0005524;GO:0005524;GO:0005524;GO:0006468;GO:0006468;GO:0016020;GO:0016021;GO:0016021;GO:0016301;GO:0016310;GO:0016740;GO:0030247;GO:0030247;	-	-	Protein kinase, core domain containing protein
Os08g0158400	8.45956	16.6564	0.262757	0.0157752	-5.9862	2.74555e-06	0.000126537	8	3415483	3417216	-	1734	-	GO:0016491;GO:0016491;GO:0050660;GO:0050660;GO:0055114;GO:0071949;GO:0071949;GO:0071949;	-	-	Similar to Berberine bridge enzyme-like protein
Os11g0502700	42.4431	18.418	66.4683	3.60888	1.85155	2.75597e-06	0.000126794	11	17911046	17912013	+	968	-	GO:0001709;GO:0001709;	-	-	Glycosyl transferase, family 31 domain containing protein
Os04g0402700	191.339	121.709	260.968	2.1442	1.10044	2.79367e-06	0.000128303	4	19962993	19963556	+	564	-	-	-	-	Hypothetical protein
Os01g0114000	1.9509	2.01301	1.8888	0.9383	-0.0918784	1	1	1	756221	756901	-	681	-	-	-	-	Similar to H0315A08.1 protein
Os10g0491000	67.9756	35.0201	100.931	2.88209	1.52712	2.88363e-06	0.000131973	10	18640397	18641882	+	856	-	-	-	-	Plant Basic Secretory Protein family protein
Os01g0114100	0.63613	0.327859	0.944402	2.88051	1.52632	0.809074	1	1	767181	769673	-	2239	OsRLCK5	GO:0000166;GO:0004672;GO:0004672;GO:0004672;GO:0005524;GO:0005524;GO:0005524;GO:0005524;GO:0006468;GO:0006468;GO:0016301;GO:0016310;GO:0016740;GO:0030247;GO:0030247;	-	-	Similar to Protein kinase RLK17
Os04g0116800	20.4884	35.6089	5.36796	0.150748	-2.72979	2.9455e-06	0.000134215	4	997304	998883	+	1580	-	GO:0006633;GO:0006633;GO:0006633;GO:0006633;GO:0016020;GO:0016020;GO:0016020;GO:0016021;GO:0016021;GO:0016740;GO:0016746;GO:0016746;GO:0016746;GO:0016747;GO:0016747;	K15397	[EC:2.3.1.199]	Similar to 3-ketoacyl-CoA synthase
Os06g0678650	104.312	60.077	148.547	2.47261	1.30604	2.94799e-06	0.000134215	6	28208632	28211553	-	1277	OsWD40-134	GO:0005515;	-	-	WD40 repeat-like domain containing protein
Os08g0359200	365.324	488.081	242.568	0.496983	-1.00873	2.95467e-06	0.000134286	8	16519556	16523966	-	2168	-	GO:0006644;GO:0006644;GO:0008195;GO:0016311;GO:0042577;GO:0006644;GO:0006644;GO:0008195;GO:0008195;GO:0008195;GO:0016020;GO:0016021;GO:0016311;GO:0042577;	-	-	Hypothetical gene
Os08g0509100	245.218	31.7926	458.643	14.4261	3.85061	3.00323e-06	0.000136257	8	25241037	25250038	+	3272	OsLOX8	GO:0005515;GO:0006629;GO:0006631;GO:0006633;GO:0009507;GO:0009507;GO:0009536;GO:0016165;GO:0016165;GO:0016165;GO:0016491;GO:0016491;GO:0016491;GO:0016702;GO:0016702;GO:0016702;GO:0031408;GO:0031408;GO:0034440;GO:0046872;GO:0046872;GO:0046872;GO:0046872;GO:0051213;GO:0055114;GO:0005515;GO:0016702;GO:0016702;GO:0016702;GO:0046872;GO:0046872;GO:0046872;GO:0055114;	K00454	[EC:1.13.11.12]	Similar to Lipoxygenase, chloroplast precursor (EC 1.13.11.12)
Os09g0472700	40.3436	16.3088	64.3784	3.94747	1.98093	3.08197e-06	0.000139588	9	18058240	18058985	+	645	-	GO:0009627;GO:0016020;GO:0016021;GO:0016021;GO:0048046;	-	-	Similar to blight-associated protein p12
Os07g0180700	1841.19	1291.73	2390.65	1.85074	0.8881	3.12553e-06	0.000141317	7	4240044	4253407	+	3342	OsZIFL3	GO:0016020;GO:0016021;GO:0016021;GO:0022857;GO:0022857;GO:0055085;	-	-	Similar to Major facilitator superfamily antiporter
Os04g0547900	595.634	789.485	401.782	0.508917	-0.974498	3.17192e-06	0.000143168	4	27423442	27426169	+	1751	-	GO:0016787;GO:0016787;GO:0016787;GO:0035529;GO:0035529;GO:0047631;GO:0047631;GO:0051287;GO:0051287;	-	-	Anti-sense to fibroblast growth factor protein GFG family protein
Os10g0134500	58.4466	29.3035	87.5898	2.98906	1.57969	3.20076e-06	0.000144221	10	2143418	2148422	+	1503	-	-	-	-	NB-ARC domain containing protein
Os08g0465700	888.388	610.682	1166.09	1.9095	0.933193	3.23744e-06	0.000145624	8	22876101	22877792	+	1692	CYP76M1	GO:0004497;GO:0005506;GO:0005506;GO:0016020;GO:0016020;GO:0016021;GO:0016021;GO:0016102;GO:0016491;GO:0016705;GO:0016705;GO:0016709;GO:0016709;GO:0020037;GO:0020037;GO:0020037;GO:0046872;GO:0055114;	-	-	Cytochrome P450 family protein
Os04g0666900	221.434	299.532	143.336	0.478533	-1.06331	3.31889e-06	0.000149032	4	34040123	34048308	-	3890	OsKCBP	GO:0003777;GO:0003824;GO:0005524;GO:0005856;GO:0005886;GO:0007018;GO:0008017;GO:0010091;GO:0016491;GO:0055114;GO:0000166;GO:0003774;GO:0003777;GO:0003777;GO:0005524;GO:0005524;GO:0005524;GO:0005524;GO:0005874;GO:0005874;GO:0007018;GO:0007018;GO:0008017;GO:0008017;GO:1990939;	-	-	Similar to H1005F08.22 protein
Os07g0210000	234.53	318.518	150.542	0.472634	-1.08121	3.34691e-06	0.000150033	7	5972103	5976618	+	2257	OsEXO70FX10	GO:0000145;GO:0000145;GO:0000145;GO:0000145;GO:0006887;GO:0006887;GO:0006887;GO:0006887;GO:0015031;GO:0015031;GO:0000145;GO:0000145;GO:0000145;GO:0006887;GO:0006887;GO:0006887;GO:0015031;GO:0015031;	-	-	Hypothetical conserved gene
Os01g0114200	0.16393	0.327859	0	0	-Inf	1	1	1	770284	774374	-	846	-	-	-	-	Conserved hypothetical protein
Os08g0555300	21.8493	5.96798	37.7307	6.32218	2.66042	3.44807e-06	0.000154041	8	27794265	27797275	+	2471	-	GO:0000139;GO:0005794;GO:0010008;GO:0016020;GO:0016020;GO:0016020;GO:0016021;GO:0016021;GO:0016021;GO:0016021;GO:0072657;GO:0072657;	-	-	Nonaspanin (TM9SF) domain containing protein
Os03g0758100	246.044	331.583	160.505	0.484058	-1.04675	3.56086e-06	0.00015881	3	31332033	31337809	-	3049	Pho1	GO:0004645;GO:0004645;GO:0004645;GO:0004645;GO:0005737;GO:0005737;GO:0005975;GO:0005975;GO:0005975;GO:0005980;GO:0005980;GO:0008184;GO:0008184;GO:0008184;GO:0009266;GO:0009266;GO:0009414;GO:0009414;GO:0009507;GO:0009570;GO:0009570;GO:0016740;GO:0016757;GO:0030170;GO:0030170;GO:0030170;GO:0030170;GO:0102250;GO:0102250;GO:0102499;GO:0102499;GO:0102499;	K00688	[EC:2.4.1.1]	Similar to Phosphorylase (Fragment)
Os03g0405900	120.425	67.3015	173.548	2.57867	1.36662	3.71769e-06	0.000165522	3	16628549	16632054	+	2067	-	GO:0005623;GO:0016491;GO:0045454;GO:0047134;	K17609	[EC:1.8.1.8]	Hypothetical conserved gene
Os07g0568900	109.175	63.0818	155.269	2.46139	1.29947	3.81747e-06	0.000169677	7	22880417	22882065	-	710	-	GO:0009535;GO:0009535;GO:0016020;GO:0016021;GO:0016021;	-	-	Conserved hypothetical protein
Os06g0649000	72.7011	23.6917	121.71	5.13725	2.361	3.82596e-06	0.000169767	6	26510006	26511606	-	1413	WRKY28	GO:0003700;GO:0006355;GO:0043565;	-	-	PAMP (pathogen-associated molecular pattern)- responsive transrepressor, Defense respons
Os12g0510750	20.4362	4.87899	35.9935	7.37724	2.88308	3.87056e-06	0.000171455	12	19675656	19676282	-	627	-	GO:0016020;GO:0016021;GO:0016021;	-	-	Conserved hypothetical protein
Os10g0504200	21.128	6.31783	35.9382	5.68838	2.50802	4.01864e-06	0.00017756	10	19255699	19258146	-	946	-	GO:0016020;GO:0016021;GO:0016021;GO:0016491;GO:0016491;GO:0016491;GO:0046872;	K08360	[EC:7.2.1.3]	Cytochrome b561 family protein
Os04g0402500	325.627	215.198	436.056	2.0263	1.01884	4.02192e-06	0.00017756	4	19941027	19942075	-	951	-	GO:0004842;GO:0004842;GO:0016567;GO:0046872;	K19042	[EC:2.3.2.27]	Zinc finger, RING-type domain containing protein
Os09g0130700	29.6955	10.6465	48.7446	4.57845	2.19486	4.03904e-06	0.000178016	9	2351564	2352703	+	1140	-	GO:0016020;GO:0016021;GO:0016021;	-	-	Conserved hypothetical protein
Os02g0102850	112.608	158.813	66.4024	0.418116	-1.25803	4.28012e-06	0.000188325	2	152793	156036	+	2781	-	-	-	-	Conserved hypothetical protein
Os10g0212100	228.549	311.927	145.171	0.465402	-1.10345	4.29017e-06	0.000188451	10	8070371	8074802	+	2608	-	-	-	-	Conserved hypothetical protein
Os02g0267000	241.794	154.712	328.875	2.12572	1.08795	4.32696e-06	0.00018975	2	9544181	9550570	+	1364	-	GO:0004252;GO:0004252;GO:0004252;GO:0004252;GO:0005887;GO:0006465;GO:0006508;GO:0006508;GO:0006508;GO:0008233;GO:0008236;GO:0008236;GO:0009535;GO:0009535;GO:0010027;GO:0010027;GO:0016020;GO:0016020;GO:0016021;GO:0016021;GO:0016021;	K03100	[EC:3.4.21.89]	Similar to Signal peptidase I (EC 3.4.21.89) (Leader peptidase I)
Os04g0585900	32.6849	54.4759	10.894	0.199978	-2.32209	4.40134e-06	0.000192689	4	29605677	29607174	-	1242	-	-	-	-	Protein of unknown function DUF581 family protein
Os06g0716700	2115.65	1515.99	2715.31	1.79111	0.840857	4.53684e-06	0.00019829	6	30444504	30450437	-	2704	GRP94	GO:0000166;GO:0005524;GO:0005524;GO:0005524;GO:0005524;GO:0006457;GO:0006457;GO:0006457;GO:0016887;GO:0051082;GO:0051082;GO:0000166;GO:0005524;GO:0005524;GO:0005524;GO:0005524;GO:0005783;GO:0006457;GO:0006457;GO:0006457;GO:0006457;GO:0016887;GO:0048471;GO:0051082;GO:0051082;GO:0051082;GO:0000166;GO:0005524;GO:0005524;GO:0005524;GO:0005524;GO:0006457;GO:0006457;GO:0006457;GO:0016887;GO:0051082;GO:…	K09487	-	Similar to Heat shock protein 90
Os08g0485900	467.222	629.441	305.002	0.48456	-1.04525	4.55123e-06	0.000198588	8	24023544	24027173	-	1446	-	GO:0009507;GO:0009570;GO:0009570;GO:0009941;GO:0009941;GO:0016787;GO:0016787;GO:0016787;	-	-	Haloacid dehalogenase-like hydrolase domain containing protein
Os03g0377700	250.463	342.606	158.321	0.462107	-1.1137	4.57832e-06	0.000199438	3	14926417	14930396	-	2002	OsCslA5	GO:0000139;GO:0000139;GO:0005794;GO:0005794;GO:0016020;GO:0016021;GO:0016021;GO:0016740;GO:0016757;GO:0016757;GO:0047259;GO:0047259;GO:0051753;GO:0071555;GO:0071555;GO:0097502;	-	-	Cellulose synthase-like A5
Os10g0113900	235.369	152.663	318.075	2.08351	1.05902	4.58742e-06	0.000199504	10	911557	916911	+	2436	-	GO:0004032;GO:0004032;GO:0005829;GO:0005829;GO:0008106;GO:0016491;GO:0016491;GO:0016616;GO:0047834;GO:0055114;GO:0016491;GO:0016491;GO:0047834;GO:0055114;	-	-	Similar to NAD(P)H-dependent oxidoreductase
Os10g0148400	63.584	98.4376	28.7303	0.291863	-1.77664	4.62553e-06	0.000200828	10	2912901	2914656	-	1662	-	GO:0015333;GO:0016020;GO:0016020;GO:0016020;GO:0016021;GO:0016021;GO:0022857;GO:0022857;GO:0035673;GO:0055085;GO:0055085;GO:1904680;	-	-	Similar to POT family protein
Os01g0114300	167.808	167.014	168.602	1.00951	0.0136505	0.922829	1	1	770332	773829	+	3392	OsRLCK6	-	-	-	Similar to Receptor-like protein kinase (Fragment)
Os06g0304600	140.808	207.091	74.5257	0.35987	-1.47445	4.67813e-06	0.000202441	6	11486965	11494270	-	1912	-	GO:0004190;GO:0004190;GO:0004190;GO:0006508;GO:0006508;GO:0006508;GO:0006508;GO:0008233;GO:0016787;GO:0030163;GO:0004190;GO:0004190;GO:0004190;GO:0006508;GO:0006508;	-	-	Peptidase aspartic, catalytic domain containing protein
Os08g0466200	20.6484	35.498	5.79875	0.163354	-2.61393	4.73417e-06	0.000204528	8	22904756	22908287	+	2579	OsHAK4	GO:0006811;GO:0006813;GO:0006813;GO:0006813;GO:0015079;GO:0015079;GO:0015079;GO:0016020;GO:0016020;GO:0016020;GO:0016020;GO:0016020;GO:0016021;GO:0016021;GO:0071805;GO:0071805;	K03549	-	Similar to KUP-related potassium transporter
Os07g0666900	127.76	177.284	78.2362	0.441304	-1.18016	4.7427e-06	0.00020456	7	28164424	28169307	+	2354	NHX1	GO:0005774;GO:0005886;GO:0005886;GO:0006811;GO:0006812;GO:0006812;GO:0006814;GO:0006814;GO:0006814;GO:0006885;GO:0006885;GO:0009536;GO:0009651;GO:0009941;GO:0015297;GO:0015299;GO:0015299;GO:0015385;GO:0015385;GO:0015385;GO:0015386;GO:0015386;GO:0016020;GO:0016021;GO:0016021;GO:0016021;GO:0016021;GO:0051453;GO:0051453;GO:0055075;GO:0055085;GO:0055085;GO:0071805;GO:0098656;GO:0098719;GO:0098719;GO:…	-	-	Vacuolar Na+/H+ antiporter, Salt toleranc
Os01g0114800	0.903118	1.01797	0.788271	0.774359	-0.368925	1	1	1	792455	796419	-	1672	-	-	-	-	Similar to H0215A08.3 protein
Os04g0605500	1544.54	2008.69	1080.39	0.537858	-0.894703	4.86494e-06	0.000209145	4	30572141	30584308	-	3775	ACA11	GO:0000166;GO:0000166;GO:0005388;GO:0005388;GO:0005516;GO:0005524;GO:0005524;GO:0005524;GO:0016020;GO:0016020;GO:0016020;GO:0016021;GO:0016021;GO:0016021;GO:0016021;GO:0070588;GO:0070588;GO:0000166;GO:0000166;GO:0000166;GO:0005388;GO:0005388;GO:0005388;GO:0005388;GO:0005388;GO:0005515;GO:0005516;GO:0005516;GO:0005516;GO:0005524;GO:0005524;GO:0005524;GO:0005524;GO:0005886;GO:0005886;GO:0005887;GO:…	K01537	[EC:7.2.2.10]	P-type IIB Ca(2+) ATPase, Stress toleranc
Os06g0614100	166.729	89.3697	244.088	2.73122	1.44954	4.88945e-06	0.000209854	6	24561305	24568614	-	1892	OsbZIP49	GO:0003677;GO:0003700;GO:0003700;GO:0003700;GO:0005515;GO:0005634;GO:0005634;GO:0006351;GO:0006351;GO:0006355;GO:0006355;GO:0006952;GO:0006952;GO:0043565;GO:0043565;	K14431	-	bZIP transcription factor, bZIP-1 domain containing protein
Os07g0412100	10637.3	14583.1	6691.56	0.458858	-1.12388	5.06432e-06	0.000217005	7	12916883	12924202	-	2288	GBSSII	GO:0004373;GO:0004373;GO:0009011;GO:0009501;GO:0009501;GO:0009507;GO:0009507;GO:0009536;GO:0016740;GO:0016757;GO:0016757;GO:0019252;GO:0019252;GO:0004373;GO:0004373;GO:0009011;GO:0009501;GO:0009501;GO:0009507;GO:0009507;GO:0009536;GO:0016740;GO:0016757;GO:0016757;GO:0019252;GO:0019252;	K13679	[EC:2.4.1.242]	Similar to Granule-bound starch synthase Ib, chloroplast precursor (EC 2.4.1.21) (Fragment)
Os12g0507700	56.171	91.3839	20.9582	0.229343	-2.12442	5.07831e-06	0.000217249	12	19495194	19495999	-	619	-	-	-	-	Similar to predicted protein
Os02g0491400	2249.12	1600.14	2898.1	1.81116	0.856913	5.11663e-06	0.000218532	2	17156517	17160895	-	2340	OsFKBP62c	GO:0000413;GO:0000413;GO:0003755;GO:0003755;GO:0003755;GO:0003755;GO:0003755;GO:0005515;GO:0005737;GO:0005737;GO:0016021;GO:0016853;GO:0061077;GO:0061077;	K09571	[EC:5.2.1.8]	Similar to Peptidylprolyl isomerase
Os01g0114900	0.981184	1.01797	0.944402	0.927735	-0.108216	1	1	1	794499	795413	+	915	OsRLCK9	GO:0004672;GO:0004672;GO:0004672;GO:0005524;GO:0005524;GO:0005524;GO:0006468;GO:0006468;	-	-	Similar to LRK14
Os11g0224900	313.548	208.347	418.749	2.00986	1.0071	5.27861e-06	0.000224718	11	6532813	6535926	-	3114	Os11gRGA3	GO:0005524;GO:0006952;GO:0043531;GO:0043531;GO:0043531;	-	-	Similar to NBS-LRR protein (Fragment)
Os01g0115100	140.821	139.662	141.981	1.0166	0.0237553	0.865002	1	1	804097	806932	-	1402	-	-	-	-	Hypothetical conserved gene
Os02g0187800	609.509	418.993	800.025	1.9094	0.933119	5.36888e-06	0.000227677	2	4870151	4874038	-	1393	GH2	GO:0008270;GO:0008270;GO:0008270;GO:0009699;GO:0009809;GO:0016491;GO:0016491;GO:0016491;GO:0045551;GO:0045551;GO:0046872;GO:0052747;GO:0055114;GO:0008270;GO:0008270;GO:0008270;GO:0009699;GO:0009809;GO:0009809;GO:0009809;GO:0009809;GO:0016491;GO:0016491;GO:0016491;GO:0016616;GO:0045551;GO:0045551;GO:0045551;GO:0045551;GO:0045551;GO:0046872;GO:0052747;GO:0052747;GO:0055114;	K00083	[EC:1.1.1.195]	Cinnamyl-alcohol dehydrogenase, Lignin biosynthesis, Monolignol biosynthesi
Os12g0265100	255.292	344.079	166.504	0.483911	-1.04719	5.37418e-06	0.000227677	12	9397067	9400391	-	1202	-	-	K21568	-	Similar to Pinoresinol-lariciresinol reductase TH2
Os01g0115300	115.679	127.696	103.662	0.811781	-0.300837	0.306884	0.735306	1	808174	810139	-	1809	-	-	-	-	Hypothetical gene
Os05g0566800	57.9774	86.9353	29.0194	0.333805	-1.58292	5.47102e-06	0.000231034	5	28213968	28216045	-	920	COR413-TM1	GO:0016020;GO:0016021;GO:0016021;GO:0016021;GO:0016021;	-	-	Cold acclimation protein COR413-TM1
Os11g0157200	407.123	581.538	232.707	0.400158	-1.32136	5.49245e-06	0.000231566	11	2738439	2739463	-	1025	-	GO:0009506;GO:0009506;GO:0016020;GO:0016021;GO:0016021;GO:0046658;GO:0046658;	-	-	Harpin-induced 1 domain containing protein
Os01g0115600	138.81	163.169	114.451	0.701427	-0.511635	0.0699939	0.327713	1	843530	847399	+	2004	OsRLCK11	GO:0000166;GO:0004672;GO:0004672;GO:0004672;GO:0005524;GO:0005524;GO:0005524;GO:0005524;GO:0006468;GO:0006468;GO:0016301;GO:0016310;GO:0016740;GO:0030247;GO:0030247;	-	-	Similar to LRK14
Os11g0658800	134.238	80.8221	187.654	2.32181	1.21525	5.60698e-06	0.000235637	11	26420114	26423933	-	1980	OsPGL34	GO:0004650;GO:0004650;GO:0004650;GO:0005576;GO:0005618;GO:0005975;GO:0005975;GO:0005975;GO:0008152;GO:0016787;GO:0016798;GO:0071555;	-	-	Pectin lyase fold/virulence factor domain containing protein
Os03g0319400	9337.63	11925	6750.31	0.566066	-0.820959	5.7702e-06	0.000242108	3	11526273	11531969	-	2398	CK1	GO:0000166;GO:0004672;GO:0004672;GO:0004672;GO:0005524;GO:0005524;GO:0005524;GO:0005524;GO:0006468;GO:0006468;GO:0000166;GO:0004672;GO:0004672;GO:0004674;GO:0004674;GO:0004674;GO:0005524;GO:0005524;GO:0005524;GO:0005524;GO:0005634;GO:0005634;GO:0005737;GO:0005737;GO:0006468;GO:0006468;GO:0006468;GO:0006468;GO:0007165;GO:0007165;GO:0007165;GO:0016301;GO:0016310;GO:0016740;GO:0035556;GO:0035556;GO:…	-	-	Serine/threonine protein kinase, Cold stress tolerance, Abiotic stresse
Os05g0412800	32.4536	3.24608	61.6611	18.9955	4.24759	5.81301e-06	0.000243515	5	20192522	20193783	-	1192	OsGSTU16	GO:0004364;GO:0005515;GO:0005737;GO:0005737;GO:0006749;GO:0006749;GO:0006749;	K00799	[EC:2.5.1.18]	Similar to Glutathione S-transferase GST 41 (EC 2.5.1.18)
Os06g0205100	167.343	79.1337	255.553	3.22938	1.69126	5.90713e-06	0.000247063	6	5315163	5316640	+	526	C	-	-	-	Similar to Transcriptional activator
Os04g0401700	196.625	40.0981	353.151	8.80719	3.13868	5.99003e-06	0.000250131	4	19886674	19892355	+	3183	HAK1	GO:0015079;GO:0016020;GO:0071805;GO:0015079;GO:0016020;GO:0071805;GO:0006811;GO:0006813;GO:0006813;GO:0015079;GO:0015079;GO:0015079;GO:0016020;GO:0016020;GO:0016020;GO:0016020;GO:0016021;GO:0016021;GO:0071805;GO:0071805;	K03549	-	Potassium transporter, Potassium mediated growth, Salt toleranc
Os09g0294000	1721.05	2490.82	951.28	0.381914	-1.38868	6.00517e-06	0.000250365	9	6995055	7009477	-	3119	-	GO:0003824;GO:0004072;GO:0004072;GO:0004072;GO:0004072;GO:0004072;GO:0004412;GO:0004412;GO:0006520;GO:0006520;GO:0008152;GO:0008652;GO:0008652;GO:0008652;GO:0009088;GO:0016310;GO:0016491;GO:0016491;GO:0016491;GO:0016740;GO:0050661;GO:0050661;GO:0055114;GO:0000166;GO:0003824;GO:0004072;GO:0004072;GO:0004072;GO:0004072;GO:0004072;GO:0004412;GO:0004412;GO:0004412;GO:0004412;GO:0005524;GO:0006520;GO:…	K12524	-	Similar to Bifunctional aspartokinase/homoserine dehydrogenase 2, chloroplast precursor (AK-HD 2) (AK-HSDH 2) [Includes: Aspartokinase (EC 2.7.2.4); Homoserine dehydrogenase (EC 1.1.1.3)]
Os04g0619000	35.2272	9.56072	60.8937	6.36916	2.6711	6.05587e-06	0.000252056	4	31439595	31443397	-	2062	ONAC083	GO:0003677;GO:0003677;GO:0003677;GO:0005634;GO:0006355;GO:0006355;GO:0006355;	-	-	Similar to L1332.9 protein
Os06g0678651	90.3081	52.0543	128.562	2.46976	1.30437	6.06496e-06	0.000252056	6	28212122	28214117	-	1103	-	GO:0016020;GO:0016021;GO:0016021;	-	-	Similar to WD-40 repeat family protein / beige- related
Os11g0130900	8.17043	0.339322	16.0015	47.1574	5.55941	6.1021e-06	0.000253199	11	1416803	1420569	-	2924	-	GO:0005524;GO:0005758;GO:0005758;GO:0006952;GO:0042719;GO:0043531;GO:0043531;GO:0043531;GO:0045039;GO:0072321;GO:0072321;	K07304	[EC:1.8.4.11]	Similar to NB-ARC domain containing protein, expressed
Os07g0571300	90.7525	48.1742	133.331	2.76768	1.46868	6.14615e-06	0.000254281	7	23058800	23059595	-	796	-	-	-	-	Hypothetical protein
Os11g0704000	14.7009	2.9746	26.4271	8.88426	3.15125	6.14758e-06	0.000254281	11	28809410	28811547	+	835	-	GO:0005737;GO:0005794;GO:0005794;	-	-	SelT/selW/selH selenoprotein family protein
Os07g0537900	130.722	31.2862	230.157	7.3565	2.87902	6.20581e-06	0.000256285	7	21146543	21149741	+	2359	-	GO:0000166;GO:0004672;GO:0004672;GO:0004672;GO:0005524;GO:0005524;GO:0005524;GO:0005524;GO:0006468;GO:0006468;GO:0016020;GO:0016021;GO:0016301;GO:0016310;GO:0016740;GO:0000166;GO:0004672;GO:0004672;GO:0004674;GO:0004674;GO:0005524;GO:0005524;GO:0005524;GO:0005524;GO:0005886;GO:0005886;GO:0006468;GO:0006468;GO:0006468;GO:0006468;GO:0016020;GO:0016021;GO:0016021;GO:0016301;GO:0016310;GO:0016740;	-	-	Similar to SRK3 gene
Os01g0115700	3.69031	4.29656	3.08406	0.717799	-0.478348	0.833529	1	1	852249	854568	-	1887	-	GO:0000166;GO:0004672;GO:0004672;GO:0004672;GO:0005524;GO:0005524;GO:0005524;GO:0005524;GO:0006468;GO:0006468;GO:0016020;GO:0016021;GO:0016021;GO:0016301;GO:0016310;GO:0016740;GO:0030247;GO:0030247;	-	-	Similar to Receptor-like kinase
Os01g0115800	0.167437	0	0.334873	Inf	Inf	0.988967	1	1	862579	865249	-	2483	Os8Tak1	GO:0030247;GO:0030247;	-	-	Similar to Receptor-like kinase
Os10g0538200	13.2787	2.30648	24.251	10.5143	3.39428	6.29339e-06	0.00025868	10	20971240	20972640	+	1401	-	GO:0004190;GO:0005576;GO:0006508;GO:0006508;GO:0008233;GO:0030163;	-	-	Peptidase aspartic, catalytic domain containing protein
Os04g0136700	355.737	473.148	238.327	0.503704	-0.989353	6.40243e-06	0.00026275	4	2426978	2429504	-	962	OsCBSX5	-	-	-	Cystathionine beta-synthase, core domain containing protein
Os04g0475200	39.0572	62.2538	15.8606	0.254774	-1.97271	6.59858e-06	0.000270377	4	23779181	23781629	+	2449	-	GO:0000166;GO:0004672;GO:0004672;GO:0004674;GO:0004674;GO:0004674;GO:0004674;GO:0005524;GO:0005524;GO:0005524;GO:0005524;GO:0005886;GO:0006468;GO:0006468;GO:0006468;GO:0016021;GO:0016021;GO:0016301;GO:0016310;GO:0016740;GO:0106310;GO:0106310;GO:0106311;GO:0106311;	-	-	Similar to OSIGBa0106G07.3 protein
Os06g0274500	315.294	416.997	213.591	0.512212	-0.965188	6.66439e-06	0.000272647	6	9315991	9323826	+	2498	OsSERL2	GO:0000166;GO:0004672;GO:0004672;GO:0004674;GO:0004675;GO:0005515;GO:0005524;GO:0005524;GO:0005524;GO:0005524;GO:0005886;GO:0005886;GO:0005886;GO:0006468;GO:0006468;GO:0006468;GO:0006468;GO:0006952;GO:0006952;GO:0016020;GO:0016021;GO:0016021;GO:0016301;GO:0016310;GO:0016740;GO:0106310;GO:0106310;GO:0106311;GO:0106311;	-	-	Similar to SERK1 (Fragment)
Os04g0337000	484.351	632.324	336.378	0.531971	-0.91058	6.70988e-06	0.000274081	4	15844577	15853761	-	4555	OsSTA120	GO:0004190;GO:0004190;GO:0004190;GO:0006508;GO:0006508;GO:0006508;GO:0030163;	-	-	Peptidase aspartic, catalytic domain containing protein
Os04g0684900	61.7886	22.4711	101.106	4.49939	2.16973	6.76996e-06	0.000275726	4	34980601	34981819	+	1219	OsCAF1B	GO:0003676;GO:0003676;GO:0003676;GO:0004518;GO:0004535;GO:0004535;GO:0004535;GO:0005634;GO:0030014;GO:0030014;GO:0090305;GO:0090503;GO:0000932;GO:0000932;GO:0003676;GO:0003676;GO:0003676;GO:0004518;GO:0004535;GO:0004535;GO:0004535;GO:0004535;GO:0005634;GO:0017148;GO:0017148;GO:0030014;GO:0030014;GO:0030015;GO:0030015;GO:0043928;GO:0043928;GO:0090305;GO:0090503;	K12581	-	Component of the CCR4-NOTcomplex, Deadenylase, Deadenylation (poly(A) tail shortening), Development and stress respons
Os06g0476200	150.348	216.867	83.8286	0.386544	-1.3713	6.77118e-06	0.000275726	6	16011333	16032779	+	2260	-	GO:0005975;GO:0005975;GO:0005975;GO:0016868;GO:0016868;GO:0046872;GO:0004615;GO:0004615;GO:0005975;GO:0005975;GO:0005975;GO:0009507;GO:0009507;GO:0009570;GO:0009570;GO:0009570;GO:0016868;GO:0016868;GO:0046872;	-	-	Similar to Phosphoglucomutase precursor (EC 5.4.2.2)
Os03g0603600	288.531	191.036	386.026	2.0207	1.01485	6.90326e-06	0.000280668	3	22616005	22619553	+	1473	-	GO:0006071;GO:0006629;GO:0006629;GO:0008081;GO:0008081;GO:0008889;GO:0008889;GO:0008889;GO:0008889;	K01126	[EC:3.1.4.46]	PLC-like phosphodiesterase, TIM beta/alpha-barrel domain domain containing protein
Os10g0512400	122.629	59.812	185.445	3.10047	1.63249	6.96542e-06	0.000282757	10	19728265	19735008	-	2088	CYP84A5	GO:0004497;GO:0005506;GO:0005506;GO:0009809;GO:0009809;GO:0016020;GO:0016021;GO:0016491;GO:0016705;GO:0016705;GO:0016709;GO:0020037;GO:0020037;GO:0020037;GO:0046872;GO:0055114;	K09755	[EC:1.14.-.-]	Coniferaldehyde 5-hydroxylase, Lignin biosynthesi
Os05g0196100	2580.45	3307.44	1853.46	0.560391	-0.835493	7.14393e-06	0.000289556	5	5907893	5914265	+	5010	OsABCC14	GO:0000166;GO:0000325;GO:0000325;GO:0005524;GO:0005524;GO:0005524;GO:0005524;GO:0005774;GO:0005774;GO:0016020;GO:0016020;GO:0016020;GO:0016021;GO:0016021;GO:0016021;GO:0016021;GO:0016887;GO:0016887;GO:0042626;GO:0042626;GO:0042626;GO:0042626;GO:0055085;GO:0055085;GO:0055085;GO:0000166;GO:0005524;GO:0005524;GO:0005524;GO:0005524;GO:0016020;GO:0016021;GO:0016021;GO:0016021;GO:0016021;GO:0016887;GO:…	K05665	[EC:7.6.2.3]	Multidrug resistance associated protein 1
Os08g0231400	22.1699	5.24575	39.094	7.45251	2.89773	7.28773e-06	0.000294928	8	7994404	7995717	-	995	GLP8-12	GO:0005576;GO:0005618;GO:0030145;GO:0030145;GO:0030145;GO:0045735;GO:0046872;GO:0048046;GO:0048046;	-	-	Germin-like protein 8-12, Disease resistanc
Os06g0651000	408.949	185.748	632.15	3.40326	1.76692	7.3623e-06	0.00029707	6	26650225	26652370	-	1388	DHFR	GO:0003824;GO:0003824;GO:0003824;GO:0016616;GO:0050662;	-	-	Similar to Helminthosporium carbonum susceptibility1
Os02g0809800	596.727	777.834	415.62	0.534331	-0.904196	7.36332e-06	0.00029707	2	34609725	34615015	+	2977	Pho1	GO:0000822;GO:0000822;GO:0005737;GO:0005794;GO:0005794;GO:0005802;GO:0005886;GO:0005886;GO:0005886;GO:0006799;GO:0006817;GO:0006817;GO:0006817;GO:0015114;GO:0015114;GO:0016020;GO:0016021;GO:0016021;GO:0016021;GO:0016021;GO:0016036;GO:0016036;GO:0035435;GO:0048016;	K24195	-	Phosphate (Pi) transporter, Root-to-shoot Pi transfe
Os03g0769600	259.667	168.945	350.388	2.07397	1.0524	7.38464e-06	0.000297473	3	31860523	31863362	-	2141	-	GO:0009507;GO:0009535;GO:0009535;GO:0009536;GO:0009579;GO:0016020;GO:0016021;GO:0016021;GO:0017004;GO:0017004;	-	-	ResB-like family protein
Os02g0164900	930.035	1226.03	634.041	0.517149	-0.951347	7.52614e-06	0.000302708	2	3486813	3492905	+	3884	OsARF6a	GO:0003677;GO:0003677;GO:0003677;GO:0003677;GO:0005515;GO:0005634;GO:0005634;GO:0005634;GO:0005634;GO:0006355;GO:0006355;GO:0006355;GO:0009725;GO:0009725;GO:0009734;GO:0009734;GO:0003677;GO:0003677;GO:0003677;GO:0003677;GO:0005515;GO:0005634;GO:0005634;GO:0005634;GO:0005634;GO:0006355;GO:0006355;GO:0006355;GO:0009725;GO:0009725;GO:0009734;GO:0009734;	-	-	Similar to Auxin response factor 3
Os04g0420700	165.848	92.6198	239.076	2.58126	1.36808	7.54882e-06	0.000303155	4	20811155	20812787	-	1633	-	GO:0016020;GO:0016021;GO:0016021;	-	-	Hypothetical protein
Os03g0830400	21.0087	6.58199	35.4353	5.38368	2.42859	7.62655e-06	0.000305808	3	34878043	34878992	-	839	-	-	-	-	PGPS/D12
Os05g0449900	261.666	348.298	175.033	0.502539	-0.992692	7.8056e-06	0.00031251	5	22081376	22083466	-	1986	-	GO:0003677;GO:0003677;GO:0003677;GO:0005634;GO:0005634;	-	-	Homeodomain-like containing protein
Os08g0428400	594.796	414.91	774.683	1.86711	0.900809	7.9436e-06	0.00031755	8	20624908	20627940	-	2075	OsJAZ9	GO:0005515;GO:0005634;GO:0005634;GO:0009611;GO:0009611;GO:0031347;GO:0031347;GO:2000022;GO:2000022;	K13464	-	Tify domain containing protein
Os04g0447700	80.7695	41.5453	119.994	2.88826	1.5302	8.07954e-06	0.000322493	4	22323860	22326881	+	1344	-	GO:0004032;GO:0004032;GO:0005829;GO:0005829;GO:0008106;GO:0016491;GO:0016491;GO:0016616;GO:0047834;GO:0055114;	K22374	[EC:1.1.1.285]	Similar to Polyketide reductase
Os01g0116100	1.56639	2.29501	0.837775	0.365042	-1.45387	0.608571	0.957029	1	865786	869533	-	601	-	-	-	-	Conserved hypothetical protein
Os03g0142900	602.501	418.368	786.635	1.88025	0.910923	8.14972e-06	0.000324307	3	2375216	2378035	-	2129	-	-	-	-	Protein of unknown function DUF946, plant family protein
Os04g0482000	1962.34	1391.03	2533.64	1.82142	0.86506	8.22897e-06	0.000326905	4	24103028	24104868	-	1030	OsMSRA2.1	GO:0005737;GO:0005737;GO:0005737;GO:0005829;GO:0005829;GO:0008113;GO:0008113;GO:0008113;GO:0008113;GO:0008113;GO:0016491;GO:0033744;GO:0034599;GO:0034599;GO:0036456;GO:0036456;GO:0055114;	K07304	[EC:1.8.4.11]	Similar to Peptide methionine sulfoxide reductase
Os11g0133700	53.8294	18.4107	89.2482	4.84764	2.27728	8.23994e-06	0.000326905	11	1556485	1557036	-	248	-	GO:0004360;GO:0004360;GO:0006002;GO:0006002;GO:0006047;GO:0006047;GO:0006487;GO:0006487;	-	-	Similar to Glucosamine-fructose-6-phosphate aminotransferase, isomerizing family protein, expressed
Os12g0104300	1107.93	1427.79	788.057	0.551941	-0.857415	8.34562e-06	0.000330597	12	220457	225793	+	4867	D53-like	GO:0019538;GO:0019538;	-	-	Clp, N-terminal domain containing protein
Os05g0155200	44.5263	68.0782	20.9744	0.308093	-1.69856	8.46216e-06	0.000334708	5	3233024	3237383	-	3452	OS-ERS2	GO:0000155;GO:0000155;GO:0000160;GO:0005783;GO:0007165;GO:0007165;GO:0016310;GO:0016310;GO:0016772;GO:0016772;GO:0038199;GO:0051740;GO:0000155;GO:0005515;GO:0007165;	K14509	[EC:2.7.13.-]	Similar to Ethylene receptor
Os03g0425000	479.253	326.448	632.058	1.93617	0.953203	8.49374e-06	0.000335451	3	17738066	17741587	+	2968	AL1a	GO:0003723;GO:0003723;GO:0003723;GO:0006364;GO:0009507;GO:0009507;GO:0009536;GO:0042646;GO:0042646;GO:1901259;GO:1901259;GO:1901259;	-	-	Similar to predicted protein
Os08g0508800	76.8543	7.61874	146.09	19.1751	4.26116	8.58957e-06	0.000338569	8	25216460	25224078	-	3152	Lox2:Os:1	GO:0005515;GO:0006629;GO:0006631;GO:0006633;GO:0009507;GO:0009507;GO:0009536;GO:0009611;GO:0009611;GO:0016165;GO:0016165;GO:0016165;GO:0016166;GO:0016166;GO:0016491;GO:0016491;GO:0016491;GO:0016702;GO:0016702;GO:0016702;GO:0016702;GO:0031408;GO:0031408;GO:0034440;GO:0046872;GO:0046872;GO:0046872;GO:0046872;GO:0051213;GO:0051707;GO:0051707;GO:0055114;	K00454	[EC:1.13.11.12]	Lipoxygenase, chloroplast precursor (EC 1.13.11.12)
Os12g0618600	42.0407	65.5751	18.5063	0.282216	-1.82513	8.59849e-06	0.000338569	12	26346896	26351207	-	1639	OsHAP2F	GO:0000978;GO:0000981;GO:0003677;GO:0003700;GO:0003700;GO:0003700;GO:0003700;GO:0005634;GO:0006355;GO:0006355;GO:0006355;GO:0006357;	K08064	-	Similar to Transcriptional activator HAP2
Os07g0486000	193.147	265.404	120.889	0.455491	-1.13451	8.67266e-06	0.000340977	7	17870561	17880263	+	3633	OsMSH4	GO:0000228;GO:0000710;GO:0000712;GO:0000712;GO:0000795;GO:0000795;GO:0003684;GO:0005524;GO:0005524;GO:0005524;GO:0005524;GO:0006298;GO:0006298;GO:0006298;GO:0007131;GO:0008094;GO:0030983;GO:0030983;GO:0030983;GO:0032300;GO:0045143;GO:0051026;GO:0000794;GO:0005524;GO:0006298;GO:0007129;GO:0009506;GO:0010777;GO:0030983;GO:0043073;GO:0045143;	-	-	Similar to MSH4
Os01g0115900	102.013	101.382	102.644	1.01244	0.0178435	0.974301	1	1	865938	869298	+	3248	-	GO:0030247;GO:0030247;	-	-	Similar to Receptor-like protein kinase
Os03g0177100	396.345	524.152	268.538	0.512328	-0.96486	8.8061e-06	0.000345189	3	4087004	4089734	-	2667	-	-	-	-	Conserved hypothetical protein
Os07g0611500	12.3832	1.33436	23.432	17.5605	4.13426	9.03344e-06	0.000353296	7	25187993	25188788	+	796	-	GO:0035556;GO:0035556;	-	-	C1-like domain containing protein
Os01g0116300	38.128	39.9038	36.3521	0.910995	-0.134485	0.745748	1	1	915605	917636	+	2032	OsRLCK14	-	-	-	Similar to Receptor-like kinase
Os03g0197100	1692.33	2174.4	1210.26	0.556595	-0.8453	9.08559e-06	0.000353296	3	5098241	5100592	+	2253	-	GO:0005351;GO:0005887;GO:0015293;GO:0016020;GO:0016020;GO:0016020;GO:0016021;GO:0016021;GO:0016021;GO:0022857;GO:0022857;GO:0055085;GO:0055085;	-	-	Similar to Sugar transporter protein
Os02g0323600	70.0538	115.343	24.7642	0.2147	-2.21961	9.08893e-06	0.000353296	2	12970223	12972230	+	1911	OsCYP51H4	GO:0004497;GO:0004497;GO:0004497;GO:0004497;GO:0005506;GO:0005506;GO:0005783;GO:0005783;GO:0005886;GO:0005886;GO:0008168;GO:0008398;GO:0016021;GO:0016125;GO:0016125;GO:0016126;GO:0016491;GO:0016491;GO:0016705;GO:0016705;GO:0020037;GO:0020037;GO:0020037;GO:0046872;GO:0055114;GO:0055114;	K05917	-	Similar to Cytochrome P450-like protein
Os01g0116650	0.491789	0.983577	0	0	-Inf	0.577213	0.939469	1	921296	923591	+	2159	-	-	-	-	Hypothetical protein
Os10g0126000	167.416	230.602	104.23	0.451992	-1.14563	9.12138e-06	0.000353296	10	1656688	1659249	-	1632	OsFbox510	GO:0005515;GO:0019005;GO:0031146;	-	-	Similar to F-box domain containing protein, expressed
Os04g0548700	69.5239	101.309	37.7385	0.372508	-1.42466	9.12288e-06	0.000353296	4	27478192	27479717	-	1075	Oshox17	GO:0000981;GO:0000981;GO:0003677;GO:0003677;GO:0003677;GO:0003700;GO:0005634;GO:0005634;GO:0006355;GO:0006355;GO:0006357;GO:0043565;GO:0043565;	-	-	Homeodomain-like containing protein
Os07g0129900	6.44433	0	12.8887	Inf	Inf	9.12811e-06	0.000353296	7	1583658	1585631	-	1974	-	GO:0002229;GO:0002229;GO:0004672;GO:0004672;GO:0004675;GO:0004675;GO:0005524;GO:0005524;GO:0005524;GO:0005886;GO:0005886;GO:0005886;GO:0006468;GO:0006468;GO:0006952;GO:0007178;GO:0016020;GO:0016021;GO:0016021;GO:0016301;GO:0016310;GO:0030246;GO:0030246;GO:0030246;GO:0042742;GO:0042742;	-	-	Similar to lectin-like receptor kinase 7
Os08g0148600	288.348	195.302	381.394	1.95284	0.965575	9.13419e-06	0.000353296	8	2786227	2792182	-	3926	-	GO:0004525;GO:0005634;GO:0005737;GO:0016442;GO:0030422;GO:0004525;GO:0005634;GO:0005737;GO:0016442;GO:0030422;	-	-	Similar to Endoribonuclease Dicer homolog 3a
Os08g0154225	50.7836	76.2878	25.2794	0.331369	-1.59349	9.21871e-06	0.000356041	8	3115509	3117296	-	1788	-	GO:0000166;GO:0000398;GO:0003676;GO:0003676;GO:0003676;GO:0003723;GO:0004386;GO:0004386;GO:0004386;GO:0005524;GO:0005524;GO:0005524;GO:0005524;GO:0005634;GO:0016787;	K12811	[EC:3.6.4.13]	DEAD-box ATP-dependent RNA helicase 42
Os08g0270500	501.726	662.478	340.974	0.514695	-0.958212	9.33406e-06	0.000359965	8	10360387	10364290	-	2821	-	-	-	-	Conserved hypothetical protein
Os01g0116900	626.575	435.47	817.681	1.8777	0.908965	0.0142693	0.115173	1	924451	956639	+	1548	-	GO:0000166;GO:0004672;GO:0004672;GO:0004672;GO:0005524;GO:0005524;GO:0005524;GO:0005524;GO:0006468;GO:0006468;GO:0016020;GO:0016021;GO:0016021;GO:0016301;GO:0016310;GO:0016740;GO:0030247;GO:0030247;	-	-	Protein kinase, catalytic domain domain containing protein
Os10g0504600	62.1774	90.6041	33.7507	0.372508	-1.42466	9.44156e-06	0.000363043	10	19279579	19281435	+	1190	SIP24	-	-	-	Similar to SKIP interacting protein 24 (Fragment)
Os12g0632900	191.026	256.207	125.845	0.491183	-1.02567	9.49292e-06	0.000364484	12	27122488	27126252	+	3539	-	GO:0000166;GO:0001653;GO:0004672;GO:0004672;GO:0004672;GO:0005515;GO:0005524;GO:0005524;GO:0005524;GO:0005524;GO:0005886;GO:0005886;GO:0006468;GO:0006468;GO:0010051;GO:0010051;GO:0010311;GO:0010311;GO:0016020;GO:0016021;GO:0016021;GO:0016301;GO:0016310;GO:0016740;GO:0017046;GO:0031540;GO:0042277;GO:0048437;GO:0048831;GO:0048831;GO:0051428;GO:0080113;GO:0090548;GO:1901141;GO:1901333;GO:1901333;GO:…	-	-	Serine/threonine protein kinase-related domain containing protein
Os05g0494500	649.17	432.243	866.096	2.00372	1.00268	9.56414e-06	0.000366681	5	24287577	24289563	+	1694	-	GO:0005768;GO:0005768;GO:0005794;GO:0005794;GO:0005802;GO:0005802;GO:0015297;GO:0016020;GO:0016021;GO:0016021;GO:0022857;GO:0055085;GO:0005768;GO:0005768;GO:0005794;GO:0005794;GO:0005802;GO:0005802;GO:0015297;GO:0016020;GO:0016021;GO:0016021;GO:0022857;GO:0055085;	-	-	Protein of unknown function DUF250 domain containing protein
Os08g0487800	811.647	571.924	1051.37	1.83831	0.878376	9.65306e-06	0.00036955	8	24124862	24129488	-	2700	-	GO:0000166;GO:0005524;GO:0005524;GO:0005524;GO:0005524;GO:0005783;GO:0005783;GO:0006457;GO:0006457;GO:0006457;GO:0006457;GO:0009570;GO:0009570;GO:0016887;GO:0048471;GO:0048471;GO:0051082;GO:0051082;GO:0051082;	K09487	-	Similar to Heat-shock protein precursor
Os01g0116600	534.084	547.239	520.93	0.951925	-0.0710794	0.808758	1	1	929884	934458	-	2245	SPL33	GO:0000166;GO:0003746;GO:0003924;GO:0003924;GO:0003924;GO:0003924;GO:0005525;GO:0005525;GO:0005525;GO:0006412;GO:0006414;GO:0000166;GO:0003746;GO:0003924;GO:0003924;GO:0003924;GO:0005525;GO:0005525;GO:0005525;GO:0046872;GO:0046872;	K14416	-	Eukaryotic translation elongation factor 1 alpha (eEF1A)-like protein, Negative regulation of cell death, Defense respons
Os05g0363200	1514.52	738.327	2290.71	3.10256	1.63346	9.71117e-06	0.000370156	5	17343645	17347620	-	1731	OsUXS5	GO:0005737;GO:0005737;GO:0005802;GO:0042732;GO:0042732;GO:0048040;GO:0048040;GO:0070403;GO:0070403;	K08678	[EC:4.1.1.35]	UDP-glucuronic acid decarboxylase
Os04g0690800	6564.19	3393.73	9734.66	2.86843	1.52026	9.71123e-06	0.000370156	4	35337067	35338179	+	1113	PSBS2	GO:0009507;GO:0009523;GO:0009535;GO:0009535;GO:0009535;GO:0009536;GO:0009579;GO:0009637;GO:0010114;GO:0015979;GO:0016020;GO:0016021;GO:0016021;	K03542	-	22-kDa Photosystem II protein, Photoprotectio
Os03g0841600	18.3222	1.64343	35.001	21.2975	4.41261	9.87638e-06	0.000375904	3	35380195	35382004	-	1527	-	GO:0008194;GO:0008194;GO:0008194;GO:0016740;GO:0016757;GO:0016758;GO:0043231;	-	-	UDP-glucuronosyl/UDP-glucosyltransferase family protein
Os01g0116800	0.167437	0	0.334873	Inf	Inf	0.988967	1	1	935574	936704	-	1131	-	GO:0000166;GO:0004672;GO:0004672;GO:0004674;GO:0004674;GO:0005524;GO:0005524;GO:0005524;GO:0005524;GO:0006468;GO:0006468;GO:0016301;GO:0016310;GO:0016740;	-	-	Similar to Receptor-like kinase
Os12g0135051	40.8458	65.1658	16.5259	0.253597	-1.97939	1.0396e-05	0.000394537	12	1722709	1724168	-	851	-	GO:0003824;GO:0003824;GO:0005737;GO:0016311;GO:0016791;GO:0016791;GO:0016868;	K15634	[EC:5.4.2.11]	Similar to Phosphoglycerate mutase family protein, expressed
Os04g0632901	45.0117	68.6915	21.3319	0.310546	-1.68712	1.07928e-05	0.000409002	4	32199986	32202721	-	1953	-	GO:0000166;GO:0004672;GO:0004672;GO:0004674;GO:0004674;GO:0005524;GO:0005524;GO:0005524;GO:0005524;GO:0005886;GO:0005886;GO:0006468;GO:0006468;GO:0006468;GO:0006468;GO:0016021;GO:0016301;GO:0016310;GO:0016740;GO:0048544;GO:0048544;GO:0048544;	-	-	Similar to H0613A10.1 protein
Os07g0116900	22.9381	5.91894	39.9572	6.75074	2.75504	1.09097e-05	0.000412429	7	925097	928476	-	3040	-	-	-	-	Conserved hypothetical protein
Os08g0546100	179.934	271.235	88.6325	0.326774	-1.61363	1.09146e-05	0.000412429	8	27357179	27358774	-	1462	OsBAG2	GO:0000774;GO:0005515;GO:0005737;GO:0031072;GO:0050790;GO:0050821;GO:0051087;GO:0051087;GO:0051087;	-	-	Similar to protein binding protein
Os02g0234450	46.4783	70.6915	22.2651	0.314962	-1.66675	1.09793e-05	0.000414274	2	7618738	7621248	+	2511	-	GO:0000166;GO:0004672;GO:0004672;GO:0004674;GO:0004674;GO:0004674;GO:0004674;GO:0005524;GO:0005524;GO:0005524;GO:0005524;GO:0005886;GO:0006468;GO:0006468;GO:0006468;GO:0016021;GO:0016021;GO:0016301;GO:0016310;GO:0016740;GO:0031625;GO:0106310;GO:0106310;GO:0106311;GO:0106311;	-	-	Hypothetical conserved gene
Os07g0522500	586.997	198.318	975.676	4.91975	2.29859	1.10028e-05	0.000414565	7	20214297	20218689	+	1686	ABCG43	GO:0005524;GO:0016020;GO:0042626;	-	-	Similar to PDR6 ABC transporter
Os05g0508300	282.261	189.234	375.289	1.9832	0.987828	1.10658e-05	0.000416339	5	25153902	25157647	+	1984	-	GO:0004197;GO:0004197;GO:0005615;GO:0005615;GO:0005764;GO:0005783;GO:0006508;GO:0006508;GO:0006508;GO:0008233;GO:0008234;GO:0008234;GO:0008234;GO:0016787;GO:0051603;GO:0051603;	-	-	Similar to Papain-like cysteine peptidase XBCP3
Os01g0116901	224.529	173.283	275.776	1.59148	0.670366	0.10813	0.428274	1	935618	938250	+	2026	-	-	-	-	Hypothetical protein
Os12g0153200	9.68187	0.983577	18.3802	18.687	4.22397	1.11761e-05	0.000419286	12	2622160	2623105	-	946	-	-	-	-	Conserved hypothetical protein
Os01g0117000	5.62251	7.83799	3.40704	0.434683	-1.20196	0.268059	0.688027	1	957907	960626	-	2223	OsRLCK15	GO:0000166;GO:0004672;GO:0004672;GO:0004672;GO:0005524;GO:0005524;GO:0005524;GO:0005524;GO:0006468;GO:0006468;GO:0016301;GO:0016310;GO:0016740;GO:0030247;GO:0030247;	-	-	Similar to Receptor-like kinase ARK1AS
Os05g0563000	31.6342	52.6359	10.6324	0.201999	-2.30758	1.12541e-05	0.000421009	5	28003165	28004999	+	1538	OsSND2	GO:0000976;GO:0003677;GO:0003677;GO:0005634;GO:0005634;GO:0006355;GO:0006355;GO:0006355;GO:0006355;GO:0043565;GO:0044212;	-	-	NAC family transcription factor, Secondary cell wall biosynthesis, Positive regulator of cellulose biosynthesi
Os09g0538600	83.8052	37.484	130.126	3.47152	1.79557	1.13509e-05	0.000424025	9	21199731	21202763	-	755	-	GO:0000302;GO:0000302;GO:0004601;GO:0004601;GO:0004601;GO:0004601;GO:0006979;GO:0006979;GO:0009507;GO:0020037;GO:0020037;GO:0020037;GO:0034599;GO:0034599;GO:0042744;GO:0042744;GO:0055114;GO:0098869;	-	-	Similar to Peroxisome type ascorbate peroxidase
Os07g0627000	123.253	169.804	76.7022	0.451709	-1.14653	1.14127e-05	0.0004257	7	25980423	25984853	+	2014	DPE1	GO:0000025;GO:0000025;GO:0004134;GO:0004134;GO:0004134;GO:0004134;GO:0005975;GO:0005975;GO:0005975;GO:0005977;GO:0005983;GO:0006006;GO:0006006;GO:0009501;GO:0009501;GO:0009507;GO:0009507;GO:0009507;GO:0009536;GO:0016740;GO:0016757;GO:0102500;GO:0102500;	K00705	[EC:2.4.1.25]	Plastidial disproportionating enzyme1, alpha-1,4-D- glucanotransferase, Storage starch synthesis in rice endosper
Os01g0117100	212.566	276.13	149.002	0.539607	-0.890019	0.000246772	0.00551223	1	961799	965151	+	1467	-	GO:0000166;GO:0004672;GO:0004672;GO:0004674;GO:0004674;GO:0005524;GO:0005524;GO:0005524;GO:0005524;GO:0006468;GO:0006468;GO:0016020;GO:0016021;GO:0016021;GO:0016301;GO:0016310;GO:0016740;	-	-	Similar to Receptor kinase LRK10
Os03g0437200	11.986	1.99421	21.9778	11.0208	3.46216	1.14936e-05	0.000427528	3	18435990	18437086	-	1097	ZFP36	GO:0003677;GO:0003677;GO:0006979;GO:0006979;GO:0009414;GO:0009414;GO:0046872;GO:0046872;	-	-	C2H2-type zinc finger protein, Abscisic acid- induced antioxidant defence, Water stress and oxidative stress toleranc
Os04g0457800	1224.75	845.147	1604.35	1.89831	0.924715	1.15267e-05	0.000428152	4	22867357	22872511	-	2417	OsSERK2	GO:0000166;GO:0004672;GO:0004672;GO:0004674;GO:0004675;GO:0005102;GO:0005515;GO:0005515;GO:0005524;GO:0005524;GO:0005524;GO:0005524;GO:0005886;GO:0005886;GO:0006468;GO:0006468;GO:0006468;GO:0006952;GO:0006952;GO:0009742;GO:0009742;GO:0010262;GO:0010262;GO:0016020;GO:0016021;GO:0016021;GO:0016301;GO:0016310;GO:0016740;GO:0030154;GO:0030154;GO:0040008;GO:0040008;GO:0045089;GO:0045089;GO:0106310;GO:…	K13418	-	A member of the somatic embryogenesis receptor kinases (SERKs) family, Positive regulation of somatic embryogenesis, Defense response, Regulation of plant growth, Brassinosteroid (BR) signalin
Os02g0326700	7097.52	9066.25	5128.8	0.565703	-0.821884	1.16889e-05	0.000433564	2	13156600	13163831	+	1558	OsRhmbd6	GO:0004252;GO:0004252;GO:0004252;GO:0004252;GO:0005743;GO:0006508;GO:0010821;GO:0016020;GO:0016021;GO:0016021;GO:0016021;GO:0016021;	-	-	Peptidase S54, rhomboid domain containing protein
Os02g0612200	27.9228	8.58992	47.2556	5.50129	2.45977	1.17422e-05	0.000434928	2	24098151	24099882	-	1732	-	GO:0043531;GO:0043531;GO:0043531;	-	-	NB-ARC domain containing protein
Os04g0474800	219.959	75.9029	364.016	4.79581	2.26178	1.18704e-05	0.000439052	4	23747601	23752765	-	1957	Os4bglu12	GO:0004553;GO:0004553;GO:0004553;GO:0005975;GO:0005975;GO:0005975;GO:0004553;GO:0004553;GO:0004553;GO:0005975;GO:0005975;GO:0005975;GO:0016787;GO:0004553;GO:0005975;	-	-	Similar to OSIGBa0135C13.7 protein
Os10g0561800	341.288	233.726	448.85	1.92041	0.941414	1.203e-05	0.00044433	10	22152670	22154159	+	1307	Oshox1	GO:0000981;GO:0000981;GO:0003677;GO:0003677;GO:0003677;GO:0003700;GO:0005634;GO:0005634;GO:0005634;GO:0005634;GO:0006355;GO:0006355;GO:0006357;GO:0043565;GO:0043565;	K09338	-	Similar to homeodomain leucine zipper protein hox1
Os01g0117200	86.6956	138.451	34.94	0.252364	-1.98642	0.00047183	0.0092063	1	969340	973327	-	2341	OsRLCK16	GO:0000166;GO:0004672;GO:0004672;GO:0004672;GO:0005524;GO:0005524;GO:0005524;GO:0005524;GO:0006468;GO:0006468;GO:0016301;GO:0016310;GO:0016740;GO:0030247;GO:0030247;	-	-	Similar to ARK protein (Fragment)
Os03g0642450	85.495	120.026	50.9644	0.424613	-1.23578	1.22403e-05	0.000450828	3	24754578	24755402	+	694	-	-	-	-	Hypothetical conserved gene
Os03g0151500	16.3978	0.641061	32.1545	50.1582	5.64841	1.22939e-05	0.000452166	3	2841790	2842391	-	602	-	-	-	-	Conserved hypothetical protein
Os03g0130100	414.714	557.145	272.283	0.488712	-1.03294	1.25234e-05	0.000459962	3	1706053	1708135	+	1949	-	GO:0003824;	K23618	-	Similar to Acyl-activating enzyme 11
Os04g0402100	2543.07	1805.12	3281.02	1.81762	0.862052	1.2616e-05	0.000462717	4	19913312	19916747	-	2058	OsCNX	GO:0005509;GO:0005509;GO:0005509;GO:0005509;GO:0005515;GO:0005783;GO:0005783;GO:0005783;GO:0005783;GO:0005789;GO:0006457;GO:0006457;GO:0006457;GO:0006457;GO:0016020;GO:0016021;GO:0016021;GO:0030246;GO:0030968;GO:0051082;GO:0051082;GO:0005509;GO:0005509;GO:0005509;GO:0005783;GO:0005783;GO:0005783;GO:0005783;GO:0006457;GO:0006457;GO:0006457;GO:0016020;GO:0016021;GO:0016021;GO:0051082;GO:0051082;	K08054	-	Similar to Calnexin (Fragment)
Os11g0684000	117.852	73.2382	162.465	2.21831	1.14946	1.26498e-05	0.000463309	11	27670321	27673334	-	1402	OsJAmyb	GO:0005634;GO:0006952;GO:0043565;	K09422	-	Similar to Transcription factor MYB21 (Myb-related protein 21) (AtMYB21) (Myb homolog 3) (AtMyb3)
Os01g0117266	5.90217	10.537	1.26738	0.120279	-3.05554	0.00616821	0.0636047	1	976766	977218	+	453	OsRLCK17	GO:0030247;GO:0030247;	-	-	Conserved hypothetical protein
Os03g0259100	7.84698	15.2751	0.418888	0.027423	-5.18847	1.28448e-05	0.000468535	3	8396569	8397410	+	733	OsUCL7	GO:0009055;GO:0009055;GO:0009055;GO:0022900;GO:0046658;GO:0046658;	-	-	Similar to Basic blue protein (Cusacyanin) (Plantacyanin) (CBP)
Os05g0477900	189.163	266.063	112.263	0.421939	-1.24489	1.28461e-05	0.000468535	5	23508215	23509009	+	423	OsLTP1.4	GO:0006869;GO:0006869;GO:0006869;GO:0008289;GO:0008289;GO:0008289;GO:0016020;	-	-	Similar to nonspecific lipid-transfer protein
Os03g0575200	556.377	385.754	726.999	1.88462	0.91427	1.32167e-05	0.00048138	3	21002797	21007629	-	2904	OsHAK16	GO:0006811;GO:0006813;GO:0006813;GO:0006813;GO:0015079;GO:0015079;GO:0015079;GO:0016020;GO:0016020;GO:0016020;GO:0016020;GO:0016020;GO:0016021;GO:0016021;GO:0071805;GO:0071805;	K03549	-	Similar to Potassium transporter
Os01g0117300	8.01415	14.0912	1.93712	0.137471	-2.8628	0.00193749	0.0272141	1	979238	980546	+	1309	OsRLCK17	GO:0000166;GO:0004672;GO:0004672;GO:0004674;GO:0004674;GO:0005524;GO:0005524;GO:0005524;GO:0005524;GO:0006468;GO:0006468;GO:0016020;GO:0016021;GO:0016021;GO:0016301;GO:0016310;GO:0016740;	-	-	Similar to Receptor kinase LRK10
Os05g0143800	9.7041	0.641061	18.7671	29.2751	4.8716	1.33448e-05	0.000484703	5	2522927	2525192	-	2110	OsGH3-6	-	K14487	-	GH3 auxin-responsive promoter domain containing protein
Os01g0117400	0.16393	0.327859	0	0	-Inf	1	1	1	984510	985133	-	624	OsRLCK18	GO:0004672;GO:0004672;GO:0004672;GO:0005524;GO:0005524;GO:0005524;GO:0006468;GO:0006468;	-	-	Similar to Receptor-like kinase
Os10g0327000	16.4009	4.27457	28.5272	6.67371	2.73849	1.35076e-05	0.000488644	10	9101768	9104973	-	1923	-	GO:0000166;GO:0004672;GO:0004672;GO:0004674;GO:0004674;GO:0005524;GO:0005524;GO:0005524;GO:0005524;GO:0005886;GO:0005886;GO:0006468;GO:0006468;GO:0006468;GO:0006468;GO:0016020;GO:0016301;GO:0016310;GO:0016740;	-	-	Similar to Protein kinase domain containing protein
Os01g0117450	26.7375	28.4776	24.9974	0.877793	-0.188047	0.828539	1	1	984536	986741	+	2085	-	-	-	-	Hypothetical protein
Os12g0631600	78.8441	44.5725	113.116	2.53779	1.34357	1.35279e-05	0.000488644	12	27046194	27049741	+	1956	-	-	-	-	Conserved hypothetical protein
Os05g0522600	298.438	177.418	419.459	2.36424	1.24137	1.36199e-05	0.000491198	5	26022305	26025796	-	3292	-	GO:0004672;GO:0004672;GO:0004672;GO:0005515;GO:0005524;GO:0005524;GO:0005524;GO:0005886;GO:0005886;GO:0006468;GO:0006468;GO:0016020;GO:0016021;GO:0016021;GO:0005515;	-	-	Leucine-rich repeat, plant specific containing protein
Os10g0569400	50.6253	23.2836	77.967	3.34858	1.74355	1.36361e-05	0.000491198	10	22575212	22576531	+	631	Rir1b	-	-	-	RIR1a protein precursor
Os03g0685100	34.3005	14.1141	54.4869	3.86046	1.94877	1.38019e-05	0.000496491	3	27314277	27316173	+	1098	-	GO:0001510;GO:0003723;GO:0003723;GO:0003723;GO:0005739;GO:0006396;GO:0006396;GO:0006396;GO:0008168;GO:0008173;GO:0008173;GO:0008173;GO:0016740;GO:0032259;	K03437	-	tRNA/rRNA methyltransferase, SpoU domain containing protein
Os03g0619600	26.6048	10.2164	42.9932	4.20824	2.07322	1.40159e-05	0.000503108	3	23491995	23496324	+	2684	-	GO:0003677;GO:0003677;GO:0003677;GO:0003677;GO:0005634;GO:0005634;	-	-	Transcriptional factor B3 family protein
Os03g0655400	4006.19	5361.12	2651.26	0.494534	-1.01586	1.40243e-05	0.000503108	3	25563660	25564431	+	619	OsLEA24	GO:0046872;GO:0046872;GO:0046872;	-	-	Similar to LIP5
Os11g0592100	24.6093	8.82983	40.3887	4.57412	2.19349	1.41043e-05	0.00050529	11	22505993	22507412	+	730	OsPR4b	GO:0004540;GO:0006952;GO:0042742;GO:0042742;GO:0042742;GO:0050832;GO:0050832;GO:0050832;GO:0090501;	-	-	Similar to Barwin
Os03g0387500	159.694	219.701	99.6864	0.453736	-1.14008	1.43069e-05	0.000511846	3	15453264	15457559	+	2383	-	-	-	-	Conserved hypothetical protein
Os05g0542300	193.127	256.588	129.665	0.505344	-0.984662	1.44815e-05	0.00051687	5	26922233	26923380	-	585	-	-	-	-	Conserved hypothetical protein
Os04g0623200	59.8054	88.838	30.7728	0.346392	-1.52952	1.44867e-05	0.00051687	4	31666207	31667028	-	822	-	-	-	-	Similar to H0215F08.2 protein
Os02g0153900	78.6237	33.7565	123.491	3.65828	1.87117	1.47433e-05	0.000525308	2	2965242	2968614	-	3373	LRK3	GO:0000166;GO:0004672;GO:0004672;GO:0004674;GO:0005515;GO:0005524;GO:0005524;GO:0005524;GO:0005524;GO:0006468;GO:0006468;GO:0016020;GO:0016021;GO:0016021;GO:0016301;GO:0016310;GO:0016740;	-	-	Leucine-rich repeat receptor-like kinas
Os06g0707200	327.189	426.717	227.661	0.533519	-0.906389	1.50866e-05	0.000536814	6	29884564	29886303	-	1619	-	GO:0005794;GO:0016740;GO:0016757;GO:0016757;GO:0016757;GO:0016757;GO:0016757;	-	-	Glycosyltransferase AER61, uncharacterized domain containing protein
Os04g0370100	46.9058	11.5779	82.2337	7.10267	2.82836	1.52588e-05	0.000542204	4	18001019	18005396	-	2649	OsWAK46	GO:0004672;GO:0004672;GO:0004674;GO:0004674;GO:0004674;GO:0005509;GO:0005509;GO:0005509;GO:0005524;GO:0005524;GO:0005524;GO:0005886;GO:0005886;GO:0006468;GO:0006468;GO:0006468;GO:0007166;GO:0007166;GO:0016020;GO:0016021;GO:0016021;GO:0016301;GO:0016310;GO:0030247;GO:0030247;	-	-	Similar to OSIGBa0107E14.7 protein
Os09g0396900	199.545	43.451	355.64	8.18484	3.03295	1.54368e-05	0.000547788	9	13831868	13833654	+	1230	OsVIT2	GO:0005381;GO:0005381;GO:0005381;GO:0005384;GO:0005384;GO:0005384;GO:0005773;GO:0005774;GO:0005774;GO:0005774;GO:0006811;GO:0006879;GO:0006880;GO:0006880;GO:0006880;GO:0016020;GO:0016020;GO:0016020;GO:0016021;GO:0016021;GO:0030026;GO:0030026;GO:0030026;GO:0034755;GO:0046872;GO:0055072;GO:0071421;GO:0005381;GO:0005384;GO:0005384;GO:0005774;GO:0006880;GO:0016020;GO:0016021;GO:0030026;	K22736	-	Protein of unknown function DUF125, transmembrane family protein
Os02g0232900	38.429	17.7486	59.1094	3.33038	1.73569	1.56618e-05	0.000555019	2	7516238	7519231	-	1354	OsNIP1	GO:0015267;GO:0015267;GO:0015267;GO:0016020;GO:0016020;GO:0016020;GO:0016021;GO:0016021;GO:0055085;GO:0055085;	K09874	-	A member of the Nodulin26-like Intrinsic Protein (NIP) family, Arsenite transporte
Os01g0117500	66.5643	69.8915	63.2372	0.904791	-0.144344	0.715464	1	1	987676	990745	+	1886	-	GO:0000166;GO:0004672;GO:0004672;GO:0004674;GO:0004674;GO:0005524;GO:0005524;GO:0005524;GO:0005524;GO:0006468;GO:0006468;GO:0016301;GO:0016310;GO:0016740;	-	-	Similar to Receptor kinase LRK10
Os01g0117600	2.14729	1.01797	3.27662	3.21879	1.68652	0.541371	0.924191	1	994712	997262	-	2358	-	GO:0000166;GO:0004672;GO:0004672;GO:0004672;GO:0005524;GO:0005524;GO:0005524;GO:0005524;GO:0006468;GO:0006468;GO:0016301;GO:0016310;GO:0016740;GO:0030247;GO:0030247;	-	-	Protein kinase, catalytic domain domain containing protein
Os03g0240600	15.5593	0.96892	30.1497	31.1169	4.95962	1.58686e-05	0.000560078	3	7440402	7442007	-	1606	OsUPS	GO:0004842;GO:0004842;GO:0004842;GO:0016567;GO:0016567;GO:0016567;GO:0016874;GO:0016874;	-	-	U-box containing E3 ligase, Response to phosphate starvatio
Os09g0425900	1730.55	948.895	2512.2	2.6475	1.40463	1.60933e-05	0.000567244	9	15444237	15446516	+	2280	OsSAP	GO:0005886;GO:0005886;GO:0009506;GO:0009506;GO:0016020;GO:0016021;GO:0016021;GO:0016021;GO:0016021;GO:0016020;GO:0016021;GO:0016021;GO:0016021;GO:0016021;	-	-	Similar to senescence-associated protein DH
Os02g0156633	5.94679	0	11.8936	Inf	Inf	1.6337e-05	0.000575061	2	3102631	3104794	-	2164	-	GO:0005515;GO:0016020;GO:0016021;GO:0016021;	-	-	Hypothetical conserved gene
Os01g0117700	16.5647	10.443	22.6864	2.1724	1.11929	0.0688909	0.325278	1	997918	1000997	+	1932	-	GO:0000166;GO:0004672;GO:0004672;GO:0004672;GO:0005524;GO:0005524;GO:0005524;GO:0005524;GO:0006468;GO:0006468;GO:0016020;GO:0016021;GO:0016021;GO:0016301;GO:0016310;GO:0016740;	-	-	Similar to LRK14
Os10g0200700	27.594	43.945	11.2431	0.255845	-1.96666	1.65156e-05	0.000579791	10	7114764	7116090	-	1327	-	GO:0016020;GO:0016021;GO:0016021;	-	-	Conserved hypothetical protein
Os04g0474900	600.548	425.851	775.245	1.82046	0.864305	1.66091e-05	0.000581473	4	23762465	23767401	-	1851	OsTAGG1	GO:0004553;GO:0004553;GO:0005975;GO:0005975;GO:0005975;GO:0008152;GO:0008422;GO:0008422;GO:0016787;GO:0016798;GO:0102483;GO:0102483;	K01188	[EC:3.2.1.21]	Similar to Cyanogenic beta-glucosidase precursor (EC 3.2.1.21) (Linamarase) (Fragment)
Os02g0211000	169.016	107.866	230.166	2.1338	1.09343	1.66283e-05	0.000581473	2	6197725	6204381	+	2898	OsABCA1	GO:0005319;GO:0006869;GO:0016020;GO:0016021;GO:0016021;GO:0016021;GO:0016021;GO:0042626;GO:0042626;GO:0042626;GO:0043231;GO:0055085;GO:0055085;	-	-	Conserved hypothetical protein
Os02g0575700	1555.99	2007.04	1104.95	0.550536	-0.861091	1.663e-05	0.000581473	2	22096140	22100732	+	2634	IIP3	-	-	-	Similar to OSIGBa0097P08.1 protein
Os02g0156600	21.0981	6.52148	35.6748	5.47035	2.45163	1.67019e-05	0.00058321	2	3097247	3099450	-	2204	-	GO:0005515;GO:0016020;GO:0016021;GO:0016021;	-	-	Hypothetical conserved gene
Os04g0368800	55.8088	16.7026	94.9151	5.68266	2.50657	1.67446e-05	0.000583924	4	17906318	17909802	-	2367	OsWAK45	GO:0004672;GO:0004672;GO:0004674;GO:0004674;GO:0004674;GO:0005509;GO:0005509;GO:0005509;GO:0005524;GO:0005524;GO:0005524;GO:0005886;GO:0005886;GO:0006468;GO:0006468;GO:0006468;GO:0007166;GO:0007166;GO:0016020;GO:0016301;GO:0016310;GO:0030247;GO:0030247;	-	-	Similar to H0607F01.6 protein
Os10g0520100	8.43525	0.655718	16.2148	24.7283	4.62809	1.70474e-05	0.000593692	10	20108921	20110180	+	1260	OsFbox559	GO:0005515;	-	-	Cyclin-like F-box domain containing protein
Os04g0600200	289.315	151.515	427.116	2.81897	1.49517	1.73466e-05	0.000603313	4	30287197	30289860	-	1471	AOX1A	GO:0005739;GO:0005739;GO:0005739;GO:0005743;GO:0005743;GO:0009916;GO:0009916;GO:0009916;GO:0010230;GO:0010230;GO:0016020;GO:0016021;GO:0016021;GO:0016491;GO:0046872;GO:0046872;GO:0055114;GO:0070469;GO:0070469;GO:0102721;GO:0102721;GO:0102721;	K17893	[EC:1.10.3.11]	Homodimeric diiron-carboxylate protein, Cyanide- resistant respiration in mitochondria, Reactive oxygen species (ROS) scavengin
Os02g0582900	69.8626	0.32053	139.405	434.919	8.7646	1.81184e-05	0.000629322	2	22477790	22478946	-	770	-	-	-	-	Conserved hypothetical protein
Os05g0318700	691.065	492.373	889.757	1.80708	0.85366	1.81931e-05	0.000631081	5	14795522	14799642	-	3292	OsCrRLK1L3	GO:0000166;GO:0004672;GO:0004672;GO:0004672;GO:0004672;GO:0004674;GO:0005524;GO:0005524;GO:0005524;GO:0005524;GO:0005886;GO:0005886;GO:0006468;GO:0006468;GO:0009506;GO:0009506;GO:0016020;GO:0016021;GO:0016021;GO:0016301;GO:0016310;GO:0016740;GO:0046777;GO:0046777;GO:0000166;GO:0004672;GO:0004672;GO:0004672;GO:0004672;GO:0004674;GO:0005524;GO:0005524;GO:0005524;GO:0005524;GO:0005886;GO:0005886;GO:…	-	-	Catharanthus roseus receptor-like kinase1-like kinas
Os06g0726200	36.8639	16.7315	56.9962	3.40652	1.7683	1.82517e-05	0.000632275	6	30890834	30892050	+	1217	Cht1*(Chi1)	GO:0000272;GO:0000272;GO:0004568;GO:0004568;GO:0004568;GO:0004568;GO:0005975;GO:0005975;GO:0005975;GO:0006032;GO:0006032;GO:0006032;GO:0006952;GO:0008061;GO:0008061;GO:0008061;GO:0008152;GO:0016787;GO:0016798;GO:0016998;GO:0016998;GO:0030247;GO:0050832;GO:0050832;GO:0050832;	K20547	[EC:3.2.1.14]	Similar to Chitinase 1
Os06g0699050	25.2517	40.7195	9.7839	0.240275	-2.05724	1.84063e-05	0.000636789	6	29381132	29382672	-	1344	-	-	-	-	Hypothetical protein
Os06g0114400	242.471	318.131	166.811	0.524345	-0.931411	1.85646e-05	0.000641419	6	827706	830399	-	759	-	-	-	-	Conserved hypothetical protein
Os02g0700600	364.281	474.1	254.463	0.536728	-0.897737	1.85962e-05	0.000641668	2	28820864	28826606	+	2829	CDKF	GO:0004672;GO:0004672;GO:0004672;GO:0005524;GO:0005524;GO:0005524;GO:0006468;GO:0006468;GO:0000166;GO:0004672;GO:0004672;GO:0004674;GO:0004674;GO:0004674;GO:0004693;GO:0005524;GO:0005524;GO:0005524;GO:0005524;GO:0005634;GO:0005634;GO:0005737;GO:0005737;GO:0006468;GO:0006468;GO:0008353;GO:0008353;GO:0008353;GO:0010468;GO:0016301;GO:0016310;GO:0016740;GO:0035556;GO:0035556;GO:0051726;GO:0106310;GO:…	K08829	[EC:2.7.11.22]	Similar to GAMYB-binding protein
Os05g0198200	186.659	252.617	120.701	0.477803	-1.06551	1.87608e-05	0.000646495	5	6085887	6087017	+	1004	OsGRX16	GO:0005737;GO:0005737;GO:0009055;GO:0015035;GO:0015035;GO:0015035;GO:0045454;	K03676	-	Thioredoxin fold domain containing protein
Os01g0117900	727.853	1105.68	350.029	0.316575	-1.65938	8.75845e-07	4.64003e-05	1	1010259	1012400	+	1503	OsUMAMIT1	GO:0016020;GO:0016020;GO:0016020;GO:0016021;GO:0016021;GO:0016021;GO:0016021;GO:0022857;GO:0022857;GO:0055085;GO:0005886;GO:0005886;GO:0016020;GO:0016020;GO:0016020;GO:0016021;GO:0016021;GO:0016021;GO:0016021;GO:0022857;GO:0022857;GO:0055085;GO:0016020;GO:0016020;GO:0016020;GO:0016021;GO:0016021;GO:0016021;GO:0016021;GO:0022857;GO:0022857;GO:0055085;	-	-	Similar to nodulin-like protein
Os01g0118000	242.965	199.376	286.555	1.43726	0.523318	0.0198279	0.143916	1	1016065	1019435	+	1421	-	GO:0003824;GO:0003824;GO:0004332;GO:0004332;GO:0004332;GO:0004332;GO:0004332;GO:0005739;GO:0005829;GO:0006096;GO:0006096;GO:0006096;GO:0006096;GO:0006979;GO:0009534;GO:0010287;GO:0016829;GO:0030388;GO:0046686;	K01623	[EC:4.1.2.13]	Similar to Fructose-bisphosphate aldolase (EC 4.1.2.13) (Fragment)
Os03g0307400	68.1967	38.2222	98.1712	2.56843	1.36089	1.92478e-05	0.000660673	3	10939242	10944192	+	1429	-	GO:0005783;GO:0005783;	-	-	Six-bladed beta-propeller, TolB-like domain containing protein
Os03g0752300	996.407	1263.93	728.883	0.576679	-0.79416	1.93965e-05	0.00066435	3	31014832	31017449	-	1672	TPKA	GO:0005242;GO:0005242;GO:0005267;GO:0005267;GO:0005267;GO:0005509;GO:0005509;GO:0005509;GO:0005773;GO:0005774;GO:0005887;GO:0005887;GO:0005887;GO:0005887;GO:0006811;GO:0006813;GO:0009705;GO:0009705;GO:0009705;GO:0009705;GO:0009705;GO:0016020;GO:0016020;GO:0016020;GO:0016021;GO:0022841;GO:0022841;GO:0022841;GO:0030007;GO:0030007;GO:0030007;GO:0030322;GO:0030322;GO:0031004;GO:0031004;GO:0046872;GO:…	K05389	-	Two-pore K+ channel family protein, K+ homeostasi
Os01g0118100	946.885	928.496	965.273	1.03961	0.0560417	0.925009	1	1	1024186	1030112	+	2845	-	GO:0000166;GO:0003723;GO:0003723;GO:0003724;GO:0004386;GO:0004386;GO:0005524;GO:0005524;GO:0005634;GO:0016887;GO:0034459;	K14442	[EC:3.6.4.13]	Similar to Fructose-bisphosphate aldolase
Os09g0505000	14.7973	2.63941	26.9552	10.2126	3.35228	2.02038e-05	0.000690774	9	19519267	19520097	-	831	-	-	-	-	Zinc finger, RING/FYVE/PHD-type domain containing protein
Os12g0178200	50.2175	75.471	24.9641	0.330777	-1.59607	2.0253e-05	0.000691555	12	3960528	3964001	-	1310	OsAPx5	GO:0000302;GO:0000302;GO:0004601;GO:0004601;GO:0004601;GO:0004601;GO:0004601;GO:0006979;GO:0006979;GO:0009507;GO:0009536;GO:0009570;GO:0009570;GO:0016491;GO:0016688;GO:0016688;GO:0016688;GO:0020037;GO:0020037;GO:0020037;GO:0034599;GO:0034599;GO:0042744;GO:0042744;GO:0042744;GO:0046872;GO:0046872;GO:0055114;GO:0098869;	K00434	[EC:1.11.1.11]	Similar to Thylakoid-bound ascorbate peroxidase (EC 1.11.1.11) (Fragment)
Os06g0606700	1948	2485.2	1410.8	0.56768	-0.816849	2.04174e-05	0.000696262	6	24089944	24091422	+	1411	-	GO:0005515;	-	-	Tetratricopeptide-like helical domain containing protein
Os12g0158600	42.6594	20.7786	64.5402	3.10609	1.6351	2.05054e-05	0.000698354	12	2928082	2934406	+	636	-	GO:0016020;GO:0016021;GO:0016021;	-	-	TB2/DP1 and HVA22 related protein family protein
Os05g0120700	335.734	233.442	438.026	1.87638	0.907952	2.0573e-05	0.00069975	5	1084753	1086017	+	1163	-	GO:0005783;GO:0008553;GO:0016021;	-	-	ATPase, P-type, K/Mg/Cd/Cu/Zn/Na/Ca/Na/H- transporter family protein
Os04g0209200	316.49	137.645	495.334	3.59863	1.84745	2.10022e-05	0.00071342	4	7301574	7312295	-	4081	OsABCC9	GO:0000166;GO:0000325;GO:0000325;GO:0005524;GO:0005524;GO:0005524;GO:0005524;GO:0005774;GO:0005774;GO:0016020;GO:0016020;GO:0016020;GO:0016021;GO:0016021;GO:0016021;GO:0016021;GO:0016887;GO:0016887;GO:0042626;GO:0042626;GO:0042626;GO:0042626;GO:0055085;GO:0055085;GO:0055085;	-	-	Similar to MRP-like ABC transporter
Os02g0533300	528.314	700.738	355.89	0.507878	-0.977445	2.11677e-05	0.000718115	2	19636276	19638854	+	1032	OsalphaCA1	GO:0004089;GO:0004089;GO:0004089;GO:0004089;GO:0004089;GO:0006730;GO:0008270;GO:0008270;GO:0008270;GO:0008270;GO:0016829;GO:0016836;GO:0046872;	K01674	[EC:4.2.1.1]	Carbonic anhydrase, CAH1-like domain containing protein
Os07g0208500	613.164	813.801	412.526	0.506913	-0.98019	2.1236e-05	0.0007195	7	5852783	5858718	-	3953	OsCesA8	GO:0016020;GO:0016020;GO:0016020;GO:0016021;GO:0016021;GO:0016740;GO:0016760;GO:0016760;GO:0030244;GO:0030244;GO:0030244;GO:0005794;GO:0005802;GO:0005802;GO:0005886;GO:0005886;GO:0005886;GO:0009833;GO:0009833;GO:0016020;GO:0016020;GO:0016020;GO:0016021;GO:0016021;GO:0016740;GO:0016757;GO:0016759;GO:0016760;GO:0016760;GO:0016760;GO:0016760;GO:0030244;GO:0030244;GO:0030244;GO:0030244;GO:0030244;GO:…	K10999	[EC:2.4.1.12]	Similar to Cellulose synthase-4
Os03g0225100	132.744	85.3417	180.146	2.11088	1.07785	2.1405e-05	0.00072429	3	6545153	6546478	-	1326	MPKK10.2	GO:0000166;GO:0000187;GO:0004672;GO:0004672;GO:0004674;GO:0004674;GO:0004708;GO:0005524;GO:0005524;GO:0005524;GO:0005524;GO:0005737;GO:0006468;GO:0006468;GO:0016301;GO:0016310;GO:0016740;GO:0023014;GO:0031098;GO:0032147;	-	-	Mitogen-activated protein kinase (MAPK) kinase, Disease resistance, Drought toleranc
Os01g0118300	1.04046	0.980383	1.10053	1.12255	0.166785	1	1	1	1046604	1053166	+	2931	SUI1	GO:0003882;GO:0003882;GO:0003882;GO:0005634;GO:0005783;GO:0005789;GO:0005789;GO:0006629;GO:0006646;GO:0006646;GO:0006659;GO:0006659;GO:0008654;GO:0016020;GO:0016021;GO:0016021;GO:0016740;GO:0106245;GO:0106245;GO:0005783;GO:0005789;GO:0006629;GO:0006659;GO:0006659;GO:0016020;GO:0016021;GO:0016021;GO:0016740;GO:0106245;GO:0106245;	-	-	Similar to Phosphatidyl serine synthase
Os05g0370700	9.28065	0.655718	17.9056	27.3068	4.77119	2.17847e-05	0.000735241	5	17821376	17827429	-	1079	-	GO:0009694;GO:0009696;GO:0009696;GO:0080030;GO:0080031;GO:0080031;GO:0080032;GO:0080032;	-	-	Alpha/beta hydrolase family protein
Os08g0277200	38.6996	60.6344	16.7648	0.27649	-1.8547	2.21693e-05	0.000746792	8	10718581	10720791	+	1420	OsCCR	GO:0003824;GO:0003824;GO:0016491;GO:0016616;GO:0016616;GO:0050662;	K09753	[EC:1.2.1.44]	Similar to Cinnamoyl-CoA reductase (EC 1.2.1.44)
Os01g0118400	211.998	238.012	185.984	0.781409	-0.355851	0.179348	0.562662	1	1057177	1059852	-	2109	-	GO:0000139;GO:0005794;GO:0009664;GO:0016020;GO:0016021;GO:0016021;GO:0016740;GO:0016757;GO:0016757;GO:0016757;GO:0016757;GO:0016757;GO:0052636;	-	-	Similar to HGA6
Os02g0242900	15.4885	2.03593	28.9411	14.2152	3.82936	2.22124e-05	0.000746792	2	8076332	8077510	-	1179	-	GO:0008194;GO:0008194;GO:0008194;GO:0016740;GO:0016758;GO:0043231;	K08237	[EC:2.4.1.218]	Similar to hydroquinone glucosyltransferase
Os01g0118600	10.3751	12.4404	8.3097	0.66796	-0.582166	0.458544	0.870546	1	1066678	1069673	-	1683	-	GO:0005794;GO:0016021;GO:0016740;GO:0016757;GO:0016757;GO:0016757;GO:0016757;GO:0016757;	-	-	Similar to Hga5 protein
Os01g0118700	326.316	271.498	381.135	1.40382	0.489358	0.0256396	0.170523	1	1071962	1074829	-	2087	-	GO:0005794;GO:0016020;GO:0016021;GO:0016021;GO:0016740;GO:0016757;GO:0016757;GO:0016757;GO:0016757;GO:0016757;	-	-	Similar to HGA4
Os05g0204600	890.492	1140	640.983	0.562265	-0.830679	2.27855e-05	0.000763124	5	6514746	6517280	+	2058	OsBBX14	GO:0005634;GO:0005634;GO:0006355;GO:0006355;GO:0008270;GO:0008270;GO:0008270;GO:0009640;GO:0009640;	-	-	B-box zinc finger protein, Repressor of flowering under long and short-day condition
Os09g0470000	152.817	205.057	100.576	0.490479	-1.02774	2.29336e-05	0.000767106	9	17884858	17885624	+	524	-	GO:0005215;GO:0006814;GO:0009528;GO:0009706;GO:0016020;GO:0016020;GO:0016020;GO:0016021;GO:0016021;GO:0022857;GO:0022857;GO:0055085;GO:0055085;	-	-	Similar to Plastidic general dicarboxylate transporter
Os02g0602300	168.279	228.557	108	0.472532	-1.08152	2.30893e-05	0.000771328	2	23572965	23575487	+	1532	-	GO:0004864;GO:0004864;GO:0004864;GO:0009966;GO:0009966;GO:0032515;GO:0043666;GO:0043666;GO:0043666;GO:0004864;GO:0004864;GO:0004864;GO:0009966;GO:0009966;GO:0032515;GO:0043666;GO:0043666;GO:0043666;	-	-	Similar to Myelin transcription factor 1 (MYT1) (MYTI) (Proteolipid protein binding protein) (PLPB1)
Os01g0119000	10.8301	17.4876	4.1727	0.238609	-2.06728	0.00614479	0.0634913	1	1078565	1081597	-	1791	-	GO:0005794;GO:0016020;GO:0016021;GO:0016021;GO:0016740;GO:0016757;GO:0016757;GO:0016757;GO:0016757;GO:0016757;GO:0005794;GO:0016020;GO:0016021;GO:0016021;GO:0016740;GO:0016757;GO:0016757;GO:0016757;GO:0016757;GO:0016757;	-	-	Glycosyltransferase AER61, uncharacterized domain containing protein
Os02g0558300	65.9555	35.8426	96.0685	2.68029	1.42239	2.33073e-05	0.000776635	2	21165035	21165686	+	652	-	GO:0005829;GO:0005829;GO:0005829;GO:0006777;GO:0006777;GO:0006777;	K21232	-	ThiamineS domain containing protein
Os01g0119100	127.428	156.769	98.0865	0.625675	-0.676514	0.0640635	0.310903	1	1090194	1092825	-	1746	-	GO:0005794;GO:0016740;GO:0016757;GO:0016757;GO:0016757;GO:0016757;GO:0016757;	-	-	Similar to Glycosyltransferase
Os03g0802500	40.2448	13.8436	66.6461	4.81423	2.26731	2.38533e-05	0.000792811	3	33482291	33484111	+	1821	-	GO:0000166;GO:0005524;GO:0005524;GO:0005524;GO:0005524;GO:0016020;GO:0016021;GO:0016021;GO:0016887;GO:0016887;	-	-	ATPase, AAA-type, core domain containing protein
Os03g0251350	1161.53	1498.96	824.099	0.549781	-0.86307	2.39027e-05	0.000793448	3	7976995	7979371	-	1217	OSHAP5C	GO:0001228;GO:0003677;GO:0003677;GO:0003677;GO:0003677;GO:0005515;GO:0005634;GO:0005634;GO:0005634;GO:0005737;GO:0005737;GO:0006355;GO:0009908;GO:0009908;GO:0045944;GO:0046982;GO:0046982;GO:0048579;GO:0048579;	-	-	Histone-fold domain containing protein
Os06g0583900	15.84	4.30163	27.3784	6.36466	2.67008	2.396e-05	0.000794344	6	22821117	22823386	+	2075	-	GO:0016829;GO:0030570;GO:0030570;GO:0030570;GO:0045490;GO:0045490;GO:0046872;GO:0046872;	K01728	[EC:4.2.2.2]	Similar to Pectate lyase homolog (EC 4.2.2.2) (Fragment)
Os01g0119500	421.207	459.171	383.243	0.834642	-0.260771	0.249032	0.665572	1	1103782	1106890	+	1861	-	-	-	-	Protein of unknown function DUF1618 domain containing protein
Os05g0365300	81.0474	114.646	47.4491	0.413876	-1.27273	2.48955e-05	0.000823278	5	17512767	17517933	-	4906	OsBBR1	GO:0005524;GO:0043531;GO:0043531;GO:0043531;	-	-	Nucleotide-binding site leucine-rich repeat (NBS- LRR) protein, Bacterial blight resistanc
Os11g0158500	231.72	309.021	154.42	0.499707	-1.00085	2.50945e-05	0.000828814	11	2835467	2837702	+	1695	OsbHLH151	GO:0003700;GO:0003700;GO:0003700;GO:0005634;GO:0006355;GO:0006355;GO:0006355;GO:0046983;GO:0046983;GO:0046983;GO:0048364;	-	-	Basic helix-loop-helix dimerisation region bHLH domain containing protein
Os07g0100800	416.611	538.21	295.012	0.548135	-0.867396	2.53133e-05	0.000834989	7	48787	53212	-	1590	OsProT3	GO:0003333;GO:0005886;GO:0005886;GO:0005886;GO:0006865;GO:0015171;GO:0016020;GO:0016021;GO:0016021;	-	-	Similar to Amino acid permease
Os05g0214100	963.645	1238.09	689.196	0.556659	-0.845134	2.53486e-05	0.000835104	5	7062008	7066128	+	3244	-	-	-	-	Similar to Kluyveromyces lactis strain NRRL Y-1140 chromosome F of strain NRRL Y- 1140 of Kluyveromyces lactis
Os02g0763200	499.525	355.382	643.668	1.8112	0.856945	2.54911e-05	0.000837899	2	32164570	32167818	+	2145	-	GO:0005794;GO:0005794;GO:0005794;GO:0008107;GO:0008107;GO:0008417;GO:0008417;GO:0009969;GO:0009969;GO:0016020;GO:0016020;GO:0016020;GO:0016021;GO:0016021;GO:0016740;GO:0016757;GO:0032580;GO:0036065;GO:0042546;GO:0042546;GO:0071555;	K13681	[EC:2.4.1.-]	Similar to Galactoside 2-alpha-L-fucosyltransferase (EC 2.4.1.69) (Xyloglucan alpha-(1,2)-fucosyltransferase) (AtFUT1)
Os04g0312500	42.88	65.3875	20.3725	0.311565	-1.68239	2.54974e-05	0.000837899	4	14209330	14210830	+	1501	-	GO:0004190;	-	-	Similar to Eukaryotic aspartyl protease family protein
Os07g0115500	171.575	229.701	113.449	0.493898	-1.01771	2.55677e-05	0.000839159	7	848966	849761	+	681	-	-	-	-	Hypothetical protein
Os12g0152750	163.113	85.0724	241.153	2.83468	1.50319	2.56924e-05	0.000842197	12	2600996	2602026	-	1031	-	-	-	-	Hypothetical gene
Os03g0219400	18.52	31.2757	5.76424	0.184304	-2.43984	2.59971e-05	0.000851122	3	6280458	6282712	-	2150	-	GO:0004553;GO:0004553;GO:0004563;GO:0004563;GO:0004563;GO:0004563;GO:0005975;GO:0005975;GO:0005975;GO:0008152;GO:0016787;GO:0016798;GO:0102148;	K12373	[EC:3.2.1.52]	Glycoside hydrolase, family 20 protein
Os03g0273200	13.4043	23.939	2.86963	0.119873	-3.06043	2.60496e-05	0.000851481	3	9167619	9170326	-	2205	Lac	GO:0005507;GO:0005507;GO:0005507;GO:0005576;GO:0009414;GO:0016491;GO:0016491;GO:0016491;GO:0016491;GO:0016722;GO:0046274;GO:0046274;GO:0046274;GO:0046872;GO:0048046;GO:0048046;GO:0048046;GO:0048046;GO:0052716;GO:0052716;GO:0052716;GO:0052716;GO:0055114;GO:0005507;GO:0005507;GO:0005507;GO:0005576;GO:0009414;GO:0016491;GO:0016491;GO:0016491;GO:0016491;GO:0016722;GO:0046274;GO:0046274;GO:0046274;GO:…	K05909	[EC:1.10.3.2]	Similar to Laccase (EC 1.10.3.2)
Os12g0609200	43.4438	19.8908	66.9967	3.36822	1.75199	2.60888e-05	0.000851481	12	25727713	25729355	+	1557	-	GO:0005634;GO:0005634;GO:0009611;GO:0009611;GO:0031347;GO:0031347;GO:2000022;GO:2000022;	-	-	Conserved hypothetical protein
Os08g0111200	743.207	360.327	1126.09	3.12518	1.64394	2.61055e-05	0.000851481	8	580320	586456	-	3133	-	GO:0004348;GO:0004348;GO:0004348;GO:0004348;GO:0004553;GO:0004553;GO:0005975;GO:0005975;GO:0006629;GO:0006680;GO:0006680;GO:0008152;GO:0008422;GO:0008422;GO:0016020;GO:0016020;GO:0016020;GO:0016021;GO:0016139;GO:0016787;GO:0016798;GO:0004553;GO:0004553;GO:0004553;GO:0005975;GO:0005975;	-	-	Beta-glucosidase, GBA2 type domain containing protein
Os07g0206700	1297.94	1637.76	958.113	0.585014	-0.773458	2.62689e-05	0.000855746	7	5750899	5756651	-	2983	Ossmt1-1	GO:0003838;GO:0003838;GO:0003838;GO:0003838;GO:0005783;GO:0005783;GO:0006629;GO:0006694;GO:0006694;GO:0006694;GO:0008168;GO:0008168;GO:0008168;GO:0008202;GO:0008757;GO:0016126;GO:0016126;GO:0016740;GO:0032259;GO:0006694;GO:0006694;GO:0008168;GO:0008168;GO:0008168;GO:0016126;GO:0016740;GO:0032259;	K00559	[EC:2.1.1.41]	Cycloartenol-C-24-methyltransferase 1 (EC 2.1.1.41) (24-sterol C- methyltransferase 1) (Sterol C- methyltransferase 1)
Os02g0170900	75.9693	108.391	43.548	0.401769	-1.31556	2.63087e-05	0.000855978	2	3855966	3863872	-	3182	-	-	-	-	Conserved hypothetical protein
Os03g0786400	446.102	576.602	315.603	0.54735	-0.869465	2.63909e-05	0.000857591	3	32645695	32646908	-	1214	DST	GO:0003676;	-	-	C2H2 zinc finger transcription factor, Drought and salt tolerance, Stomatal aperture contro
Os11g0525700	76.7942	111.38	42.2087	0.378962	-1.39987	2.64313e-05	0.000857841	11	19069221	19075959	+	2324	-	-	-	-	Development and cell death domain domain containing protein
Os09g0494200	169.831	229.065	110.597	0.482817	-1.05045	2.65694e-05	0.000861255	9	19148042	19149871	+	1671	BC15	GO:0000272;GO:0004568;GO:0004568;GO:0004568;GO:0005975;GO:0005975;GO:0005975;GO:0005975;GO:0006032;GO:0006032;GO:0008152;GO:0016787;GO:0016798;GO:0016998;GO:0016998;GO:0030247;GO:0000272;GO:0004568;GO:0004568;GO:0004568;GO:0005975;GO:0005975;GO:0005975;GO:0005975;GO:0006032;GO:0006032;GO:0008152;GO:0016787;GO:0016798;GO:0016998;GO:0016998;GO:0030247;	-	-	Membrane-associated chitinase-like protein, Cellulose biosynthesi
Os05g0586900	204.608	133.328	275.889	2.06926	1.04911	2.76777e-05	0.000896073	5	29236686	29240068	+	3237	-	GO:0005515;GO:0008270;GO:0008270;GO:0008270;GO:0009451;	-	-	Hypothetical conserved gene
Os12g0228400	444.412	579.934	308.891	0.532632	-0.90879	2.80207e-05	0.000906061	12	6976909	6982100	-	3510	-	-	-	-	Similar to cDNA clone:J033003J10, full insert sequence
Os12g0572500	20.5331	34.4072	6.65913	0.193539	-2.3693	2.83381e-05	0.000915193	12	23596228	23600217	+	1528	-	-	-	-	Region of unknown function XH domain containing protein
Os09g0541700	107.643	65.3687	149.917	2.29341	1.19749	2.84128e-05	0.000916479	9	21336572	21338480	+	944	-	GO:0009570;GO:0009570;	-	-	Similar to mRNA, clone: RTFL01-25-P14
Os03g0178500	128.122	174.067	82.1776	0.472102	-1.08283	2.91895e-05	0.000940375	3	4136960	4142715	-	1347	-	GO:0016787;GO:0016787;	-	-	Alpha/beta hydrolase family protein
Os06g0314600	48.3132	24.7046	71.9217	2.91127	1.54165	2.94042e-05	0.000946129	6	12082449	12088593	-	1269	JMT-1	GO:0008168;GO:0008168;GO:0008757;GO:0032259;	K21483	[EC:2.1.1.274]	SAM dependent carboxyl methyltransferase family protein
Os04g0401000	1143.77	1688.11	599.433	0.355091	-1.49374	3.00581e-05	0.000965984	4	19835206	19836892	-	1183	PI21	GO:0030001;GO:0046872;GO:0006952;GO:0006952;GO:0009623;GO:0046872;GO:0046872;GO:0050832;GO:1900150;GO:1900150;GO:1900150;	-	-	Proline-rich protein, Blast resistanc
Os09g0332700	256.425	360.819	152.032	0.421352	-1.2469	3.02024e-05	0.000969436	9	9970574	9979350	-	2866	OsPDR20	GO:0000166;GO:0005524;GO:0005524;GO:0005524;GO:0005524;GO:0016020;GO:0016021;GO:0016887;GO:0042626;GO:0042626;GO:0055085;GO:0016020;GO:0016020;GO:0016020;GO:0016021;GO:0016021;	-	-	Similar to PDR-type ABC transporter 2 (Fragment)
Os02g0606800	215.985	145.693	286.277	1.96494	0.974482	3.03972e-05	0.000974493	2	23773136	23775628	+	1071	OsNIC	GO:0008936;GO:0009737;GO:0009737;GO:0019365;	-	-	Isochorismatase hydrolase family protein
Os01g0120300	3621.43	3703.27	3539.6	0.955802	-0.0652162	0.77965	1	1	1145920	1153828	-	2570	-	GO:0000166;GO:0000166;GO:0000166;GO:0002161;GO:0002161;GO:0004812;GO:0004812;GO:0004812;GO:0004823;GO:0004823;GO:0004823;GO:0004823;GO:0004823;GO:0005524;GO:0005524;GO:0005524;GO:0005524;GO:0005739;GO:0005739;GO:0005829;GO:0006412;GO:0006418;GO:0006418;GO:0006429;GO:0006429;GO:0006429;GO:0009507;GO:0009570;GO:0009570;GO:0009793;GO:0009793;GO:0016874;GO:0032543;GO:0106074;	K01869	[EC:6.1.1.4]	Similar to EMB2369 (EMBRYO DEFECTIVE 2369); ATP binding / aminoacyl-tRNA ligase/ leucine-tRNA ligase/ nucleotide binding
Os02g0475500	13.3012	23.6487	2.95364	0.124897	-3.00119	3.10725e-05	0.000993713	2	16270018	16277534	-	2063	-	GO:0043531;GO:0043531;GO:0043531;	-	-	NB-ARC domain containing protein
Os09g0557500	27.8048	43.9972	11.6125	0.263937	-1.92173	3.11417e-05	0.000994713	9	22156928	22159600	-	1291	OsPUP5	GO:0005215;GO:0015211;GO:0015211;GO:0015860;GO:0016020;GO:0016021;GO:0016021;GO:0016021;GO:0016021;	-	-	Similar to ATPUP5
Os10g0416100	451.685	316.609	586.762	1.85327	0.890072	3.21428e-05	0.00102513	10	14558964	14560173	+	1210	RCB4	GO:0004553;GO:0004553;GO:0004553;GO:0005975;GO:0005975;GO:0005975;GO:0008152;GO:0016787;GO:0016798;GO:0004553;GO:0004553;GO:0004568;GO:0004568;GO:0005975;GO:0005975;GO:0005975;GO:0008152;GO:0016787;GO:0016798;	-	-	Class III chitinase RCB4 (EC 3.2.1.14)
Os12g0263000	971.643	1316.22	627.067	0.476416	-1.06971	3.21721e-05	0.00102513	12	9263755	9266580	-	1364	-	GO:0000166;GO:0004363;GO:0004363;GO:0004363;GO:0004363;GO:0005524;GO:0005524;GO:0005524;GO:0005524;GO:0006750;GO:0006750;GO:0006750;GO:0016874;GO:0016874;GO:0016874;GO:0046872;	K21456	[EC:6.3.2.3]	Similar to Glutathione synthase
Os10g0465000	1305.18	1677.66	932.695	0.555951	-0.84697	3.22495e-05	0.00102635	10	17158115	17163197	-	4291	OsWD40-177	GO:0005515;GO:0005515;	-	-	Hypothetical conserved gene
Os11g0110100	335.421	232.759	438.083	1.88213	0.912365	3.2389e-05	0.00102954	11	484799	487545	+	1118	-	GO:0000427;GO:0006355;GO:0009508;GO:0042644;GO:0042793;GO:0045893;	-	-	Similar to PTAC6 (PLASTID TRANSCRIPTIONALLY ACTIVE6)
Os08g0203150	18.2724	2.01301	34.5319	17.1544	4.10051	3.26206e-05	0.00103462	8	5987781	5988339	-	559	-	-	-	-	Hypothetical gene
Os02g0182850	97.9163	45.7878	150.045	3.27696	1.71236	3.26277e-05	0.00103462	2	4629617	4630180	-	564	-	-	-	-	Hypothetical conserved gene
Os03g0254200	1018	1291.15	744.841	0.576882	-0.793652	3.36637e-05	0.00106618	3	8130378	8132030	+	597	-	GO:0003333;GO:0003333;GO:0005886;GO:0005887;GO:0015173;GO:0016020;GO:0016021;	-	-	Similar to predicted protein
Os01g0120400	146.024	134.503	157.545	1.17131	0.228123	0.317593	0.744171	1	1155293	1158444	-	1215	-	GO:0000166;GO:0000166;GO:0002196;GO:0002196;GO:0003676;GO:0003676;GO:0003676;GO:0004812;GO:0004812;GO:0004813;GO:0004813;GO:0004813;GO:0005524;GO:0005524;GO:0005524;GO:0005739;GO:0006419;GO:0006419;GO:0006450;GO:0006450;GO:0043039;GO:0043039;GO:0106074;GO:0000166;GO:0000166;GO:0002196;GO:0002196;GO:0003676;GO:0003676;GO:0003676;GO:0004812;GO:0004812;GO:0004813;GO:0004813;GO:0004813;GO:0005524;GO:…	-	-	Alanyl-tRNA synthetase, class IIc family protein
Os08g0496000	524.024	368.745	679.302	1.8422	0.881431	3.46426e-05	0.00109454	8	24482382	24486043	+	1875	-	GO:0005739;GO:0005743;GO:0005743;GO:0006784;GO:0006784;GO:0006784;GO:0008535;GO:0016020;GO:0016020;GO:0016020;GO:0016021;GO:0016021;GO:0016021;GO:0016021;GO:0016627;GO:0016627;GO:0016653;GO:0016653;GO:0022900;GO:0055114;GO:1902600;	K02259	[EC:1.17.99.9]	Cytochrome oxidase assembly family protein
Os11g0572200	23.0036	6.88786	39.1194	5.67947	2.50576	3.50517e-05	0.00110613	11	21462382	21464486	-	2041	OsEXO70FX8	GO:0000145;GO:0000145;GO:0000145;GO:0000145;GO:0006887;GO:0006887;GO:0006887;GO:0006887;GO:0015031;GO:0015031;	-	-	Exo70 exocyst complex subunit family protein
Os04g0253000	35.9623	55.1228	16.8017	0.304805	-1.71404	3.51148e-05	0.00110679	4	9993501	9994503	+	890	H1	GO:0000786;GO:0000786;GO:0000786;GO:0003677;GO:0003677;GO:0003677;GO:0003690;GO:0003690;GO:0005634;GO:0005634;GO:0005634;GO:0005694;GO:0006334;GO:0006334;GO:0006355;GO:0016584;GO:0016584;GO:0030261;GO:0030261;GO:0031492;GO:0031492;GO:0031936;GO:0031936;GO:0045910;	K11275	-	Similar to Histone H1
Os01g0120500	1453.46	1525.08	1381.85	0.90608	-0.14229	0.347289	0.77443	1	1160198	1164619	-	987	-	-	-	-	Similar to PAP fibrillin domain containing protein, expressed
Os08g0468100	2997.48	3809.72	2185.24	0.573596	-0.801893	3.63384e-05	0.00114187	8	23033230	23038585	+	3267	OsNR1	GO:0016491;GO:0016491;GO:0016491;GO:0020037;GO:0020037;GO:0020037;GO:0030151;GO:0030151;GO:0030151;GO:0046872;GO:0055114;GO:0016491;GO:0016491;GO:0016491;GO:0020037;GO:0020037;GO:0020037;GO:0030151;GO:0030151;GO:0030151;GO:0042128;GO:0042128;GO:0046872;GO:0055114;GO:0005829;GO:0005829;GO:0006809;GO:0006809;GO:0006809;GO:0009703;GO:0009703;GO:0009703;GO:0009703;GO:0016491;GO:0016491;GO:0016491;GO:…	K10534	-	Similar to Nitrate reductase
Os05g0122800	888.364	1126.96	649.763	0.57656	-0.794457	3.63583e-05	0.00114187	5	1254602	1258729	+	4128	OsTET7	GO:0005886;GO:0005886;GO:0009506;GO:0009506;GO:0016020;GO:0016021;GO:0016021;GO:0016021;GO:0016021;GO:0016020;GO:0016021;GO:0016021;GO:0016021;GO:0016021;	-	-	Tetraspanin domain containing protein
Os03g0431200	607.626	772.483	442.769	0.573177	-0.802948	3.66327e-05	0.00114911	3	18087593	18095041	-	1524	-	GO:0004042;GO:0004042;GO:0004042;GO:0004042;GO:0005737;GO:0005737;GO:0005737;GO:0006526;GO:0006526;GO:0006526;GO:0008080;GO:0008080;GO:0008652;GO:0016740;GO:0016746;GO:0103045;	K14682	[EC:2.3.1.1]	Similar to N-acetyl-glutamate synthase
Os01g0120600	90.1383	90.6077	89.669	0.98964	-0.015024	0.94477	1	1	1165737	1168396	+	1375	-	GO:0016491;GO:0016491;GO:0055114;	-	-	Similar to Oxidoreductase NAD-binding domain containing protein, expressed
Os03g0100200	1973.77	1436.28	2511.25	1.74845	0.806073	3.7346e-05	0.00116772	3	27179	28059	-	881	-	GO:0006729;GO:0006729;GO:0008124;GO:0008124;GO:0008124;GO:0008124;GO:0008124;GO:0009536;GO:0016829;	-	-	Transcriptional coactivator/pterin dehydratase family protein
Os05g0311500	492.985	630.093	355.878	0.564803	-0.82418	3.73596e-05	0.00116772	5	14245044	14246369	+	1222	-	-	-	-	Protein of unknown function DUF567 family protein
Os09g0518000	126.246	169.346	83.1455	0.49098	-1.02626	3.86629e-05	0.00120689	9	20214433	20215935	+	1503	OsUGT74H4	GO:0008194;GO:0008194;GO:0008194;GO:0016740;GO:0016757;GO:0043231;GO:0080043;GO:0080043;GO:0080044;GO:0080044;	K13691	[EC:2.4.1.-]	Similar to indole-3-acetate beta- glucosyltransferase
Os05g0496500	48.2434	24.364	72.1228	2.96022	1.56571	3.87046e-05	0.00120689	5	24384902	24387337	-	1487	OsMC5	-	-	-	Similar to Latex-abundant protein
Os03g0411800	167.132	112.03	222.234	1.9837	0.988196	3.92766e-05	0.00122327	3	17008027	17011263	-	1332	OsZIP2	GO:0005385;GO:0005385;GO:0005886;GO:0005886;GO:0006811;GO:0006829;GO:0016020;GO:0016020;GO:0016020;GO:0016020;GO:0016021;GO:0016021;GO:0030001;GO:0030001;GO:0046873;GO:0046873;GO:0055085;GO:0055085;GO:0071577;GO:0071577;	K14709	-	Similar to Metal transport protein
Os12g0131400	22.6899	8.50836	36.8715	4.33355	2.11555	3.98169e-05	0.00123862	12	1514456	1519357	-	1293	OsFbox640	GO:0005515;	-	-	Hypothetical conserved gene
Os06g0707733	34.2347	15.1445	53.325	3.52109	1.81602	4.00919e-05	0.0012457	6	29927274	29931821	-	4437	-	GO:0005524;GO:0043531;GO:0043531;GO:0043531;	-	-	Disease resistance protein domain containing protein
Os03g0103200	1052	485.054	1618.94	3.33765	1.73883	4.01928e-05	0.00124735	3	211082	211817	+	736	OsHyPRP04	GO:0008233;	-	-	Similar to Physical impedance induced protein
Os05g0579600	413.46	557.236	269.683	0.483966	-1.04702	4.03526e-05	0.00125083	5	28845110	28846124	-	682	-	GO:0003677;	-	-	Homeodomain-like containing protein
Os09g0438700	611.338	442.518	780.158	1.76299	0.818028	4.07284e-05	0.00126099	9	16236686	16240793	-	1008	-	GO:0005507;GO:0005524;GO:0005524;GO:0005524;GO:0005739;GO:0005759;GO:0005759;GO:0006457;GO:0006457;GO:0009409;GO:0009507;GO:0009507;GO:0009507;GO:0009535;GO:0009536;GO:0009536;GO:0009536;GO:0009570;GO:0009579;GO:0009788;GO:0009941;GO:0016887;GO:0046686;GO:0046872;GO:0046914;GO:0046914;GO:0048046;GO:0051082;GO:0051082;GO:0051085;GO:0051085;GO:0051087;GO:0051087;GO:0051290;GO:1901671;GO:1901671;GO:…	K04078	-	Similar to 20 kDa chaperonin, chloroplast precursor (Protein Cpn21) (Chloroplast protein Cpn10) (Chloroplast chaperonin 10) (Ch-CPN10) (Chaperonin 20)
Os09g0542200	881.633	634.338	1128.93	1.7797	0.831631	4.10226e-05	0.00126841	9	21355221	21357846	-	913	-	-	-	-	Thioredoxin-like fold domain containing protein
Os01g0120700	605.78	603.746	607.815	1.00674	0.00969088	0.837682	1	1	1168737	1171126	-	1869	-	-	-	-	Similar to sarcoplasmic reticulum histidine-rich calcium-binding protein
Os04g0188433	285.477	382.057	188.897	0.494421	-1.01619	4.18285e-05	0.00128943	4	5931193	5931871	-	564	-	-	-	-	Similar to OSIGBa0102N07.2 protein
Os03g0589300	112.538	56.3463	168.73	2.99451	1.58232	4.18927e-05	0.00128943	3	21784848	21791170	-	2999	-	GO:0004843;GO:0006508;GO:0008233;GO:0016579;GO:0018215;	K15191	-	Ovarian tumour, otubain domain containing protein
Os01g0120800	1944.7	1854.18	2035.23	1.09765	0.134415	0.478987	0.886259	1	1171902	1179370	-	3540	eIF-3a	GO:0003743;GO:0003743;GO:0005737;GO:0005852;GO:0005852;GO:0005852;GO:0006412;GO:0006413;GO:0016021;GO:0005852;GO:0003723;GO:0003743;GO:0003743;GO:0005737;GO:0005852;GO:0005852;GO:0005852;GO:0006412;GO:0006413;GO:0003723;GO:0003743;GO:0003743;GO:0005737;GO:0005852;GO:0005852;GO:0005852;GO:0006412;GO:0006413;GO:0003743;GO:0005737;GO:0005852;GO:0005852;GO:0005852;GO:0006412;GO:0006413;GO:0001732;GO:…	K03254	-	Similar to Eukaryotic translation initiation factor 3 subunit 10 (eIF-3 theta) (Eukaryotic translation initiation factor 3 large subunit) (eIF3a)
Os04g0537800	163.915	217.797	110.033	0.505208	-0.985052	4.19418e-05	0.00128943	4	26900944	26903966	+	1253	-	GO:0009506;GO:0009506;GO:0016020;GO:0016021;GO:0016021;	-	-	Protein of unknown function DUF26 domain containing protein
Os08g0168000	2076.48	910.075	3242.88	3.56331	1.83322	4.24243e-05	0.00130273	8	3972195	3977096	+	1749	OsTPS31	GO:0000287;GO:0000287;GO:0000287;GO:0010333;GO:0010333;GO:0016114;GO:0016829;GO:0016829;GO:0046872;	K22061	[EC:4.2.3.123]	Similar to Sesquiterpene synthase
Os01g0121000	0.340822	0	0.681645	Inf	Inf	0.752181	1	1	1181317	1182147	+	831	-	-	-	-	Conserved hypothetical protein
Os02g0222500	202.209	138.596	265.822	1.91796	0.939574	4.35781e-05	0.00133504	2	6831023	6835681	-	3899	-	-	-	-	Hypothetical protein
Os03g0732000	7.89991	0.659852	15.14	22.9445	4.52007	4.4134e-05	0.00135049	3	29957015	29974490	-	1449	-	GO:0019288;GO:0019288;GO:0046872;GO:0046872;GO:0046872;GO:0046872;GO:0050992;GO:0050992;GO:0051536;GO:0051539;GO:0051745;GO:0051745;	-	-	Similar to 4-hydroxy-3-methylbut-2-enyl diphosphate reductase
Os07g0635500	112.058	38.5012	185.615	4.82104	2.26934	4.57329e-05	0.00139779	7	26382584	26384642	+	1913	OsCYP709C5	GO:0004497;GO:0004497;GO:0004497;GO:0005506;GO:0005506;GO:0016020;GO:0016021;GO:0016021;GO:0016491;GO:0016705;GO:0016705;GO:0020037;GO:0020037;GO:0020037;GO:0046872;GO:0055114;	K20660	-	Similar to Cytochrome P450
Os01g0121100	283.093	273.019	293.167	1.07379	0.102717	0.615423	0.961554	1	1183466	1186699	+	1308	-	GO:0005634;GO:0005634;GO:0005737;GO:0005737;GO:0005829;GO:0005829;GO:0008168;GO:0008168;GO:0008168;GO:0016279;GO:0016279;GO:0016279;GO:0016740;GO:0018022;GO:0018026;GO:0018027;GO:0032259;GO:0008168;GO:0008168;	K22856	[EC:2.1.1.-]	Similar to SLL2
Os10g0184200	47.7541	25.3173	70.1909	2.77245	1.47116	4.66447e-05	0.00142234	10	5759697	5762789	+	2314	-	GO:0016021;	-	-	Protein of unknown function DUF594 family protein
Os01g0121200	13.5618	14.7886	12.3351	0.834093	-0.26172	0.853572	1	1	1186667	1191013	-	1401	-	GO:0004842;GO:0008270;GO:0008270;GO:0008270;GO:0016020;GO:0016567;	-	-	Zinc finger, RING/FYVE/PHD-type domain containing protein
Os09g0321500	18.717	5.8511	31.583	5.39778	2.43237	4.70055e-05	0.00143001	9	9320005	9322013	-	864	-	-	-	-	Hypothetical conserved gene
Os08g0384500	1081.95	634.803	1529.09	2.40877	1.26829	4.76499e-05	0.00144794	8	18128558	18132719	-	2536	OsABCG44	GO:0000166;GO:0005524;GO:0005524;GO:0005524;GO:0005524;GO:0005886;GO:0016020;GO:0016020;GO:0016020;GO:0016021;GO:0016021;GO:0042626;GO:0055085;	-	-	ABC transporter-like domain containing protein
Os12g0640550	23.5029	8.90913	38.0967	4.27614	2.09631	4.79598e-05	0.00145567	12	27461619	27464059	-	1172	-	-	-	-	Hypothetical protein
Os04g0527700	105.383	65.1912	145.575	2.23304	1.15901	4.81557e-05	0.00145992	4	26372064	26375184	+	854	-	GO:0005739;GO:0005739;GO:0005758;GO:0005758;GO:0005758;GO:0005777;GO:0005777;GO:0005782;GO:0005782;GO:0006625;GO:0006625;GO:0006626;GO:0015031;GO:0015035;GO:0015035;GO:0015035;GO:0015035;GO:0016491;GO:0022417;GO:0022417;GO:0045041;GO:0045041;GO:0045041;	K17782	-	CHCH domain containing protein
Os07g0539700	117.935	75.7176	160.153	2.11513	1.08075	4.84174e-05	0.00146616	7	21265863	21269388	+	2314	-	GO:0000166;GO:0004672;GO:0004672;GO:0004672;GO:0005524;GO:0005524;GO:0005524;GO:0005524;GO:0006468;GO:0006468;GO:0016020;GO:0016021;GO:0016301;GO:0016310;GO:0016740;	-	-	Hypothetical conserved gene
Os08g0155900	50.4536	3.30978	97.5975	29.4876	4.88203	4.8826e-05	0.00147683	8	3242803	3243430	+	618	OsDR10	-	-	-	Similar to Pathogen-induced defense-responsive protein
Os04g0534000	932.38	1179.95	684.813	0.580376	-0.784941	4.90998e-05	0.0014834	4	26689858	26692543	+	1860	-	GO:0016020;GO:0016021;GO:0016021;GO:0046527;	-	-	Protein of unknown function DUF821, CAP10-like family protein
Os04g0171800	35.7254	55.6334	15.8173	0.284313	-1.81445	5.00371e-05	0.00150793	4	4874385	4878321	+	3311	-	GO:0004497;GO:0005506;GO:0005506;GO:0016020;GO:0016020;GO:0016020;GO:0016021;GO:0016021;GO:0016491;GO:0016705;GO:0016705;GO:0016709;GO:0016709;GO:0020037;GO:0020037;GO:0020037;GO:0046872;GO:0055114;	-	-	Similar to Cytochrome P450 79A1 (EC 1.14.13.41) (Tyrosine N-monooxygenase) (Cytochrome P450Tyr)
Os11g0540100	548.55	772.105	324.995	0.420921	-1.24838	5.00539e-05	0.00150793	11	19723041	19734418	-	2520	-	GO:0006508;GO:0016787;GO:0016787;GO:0046872;GO:0070006;GO:0070006;GO:0070006;	K01262	[EC:3.4.11.9]	Similar to Xaa-Pro aminopeptidase 2 (EC 3.4.11.9)
Os06g0503400	1941.37	2447.97	1434.78	0.586108	-0.770761	5.0084e-05	0.00150793	6	17836976	17840764	+	1146	-	GO:0005783;GO:0005789;GO:0005789;GO:0016020;GO:0016021;GO:0016021;	-	-	Reticulon family protein
Os08g0203201	10.3415	0.339322	20.3437	59.954	5.90578	5.0359e-05	0.00151447	8	5988432	5988931	+	500	-	GO:0004674;GO:0005886;GO:0046777;	-	-	Similar to SHR5-receptor-like kinase (Fragment)
Os09g0323000	90.8759	55.0886	126.663	2.29926	1.20117	5.09383e-05	0.00153013	9	9437673	9442553	-	1535	OsUGE4	GO:0003723;GO:0003978;GO:0003978;GO:0003978;GO:0003978;GO:0005829;GO:0005829;GO:0005975;GO:0006012;GO:0006012;GO:0006012;GO:0006364;GO:0016853;GO:0019388;GO:0033499;	K01784	[EC:5.1.3.2]	Similar to UDP-galactose 4-epimerase-like protein
Os05g0317900	492.257	671.534	312.98	0.466068	-1.10139	5.11711e-05	0.00153537	5	14725926	14735830	+	3037	OsCrRLK1L2	GO:0000166;GO:0004672;GO:0004672;GO:0004672;GO:0004672;GO:0004674;GO:0005524;GO:0005524;GO:0005524;GO:0005524;GO:0005886;GO:0005886;GO:0006468;GO:0006468;GO:0009506;GO:0009506;GO:0016301;GO:0016310;GO:0016740;GO:0046777;GO:0046777;	-	-	Catharanthus roseus receptor-like kinase1-like kinase, Regulation of flowering time signaling pathway and/or circadian rhythm
Os02g0569900	89.252	3.86516	174.639	45.1828	5.4977	5.14438e-05	0.00154178	2	21740304	21741960	+	1657	OsCYP76M7	GO:0004497;GO:0004497;GO:0005506;GO:0005506;GO:0016020;GO:0016021;GO:0016021;GO:0016491;GO:0016705;GO:0016705;GO:0020037;GO:0020037;GO:0020037;GO:0046872;GO:0055114;	K16084	-	Cytochrome P450 family protein
Os10g0135100	497.905	282.866	712.943	2.52042	1.33367	5.2822e-05	0.00158067	10	2169099	2170542	+	1444	-	GO:0005524;GO:0043531;GO:0043531;GO:0043531;	-	-	NB-ARC domain containing protein
Os09g0298100	87.6563	121.584	53.7281	0.4419	-1.17821	5.28619e-05	0.00158067	9	7240336	7244713	+	1972	OsPFPA4	GO:0003824;GO:0003872;GO:0003872;GO:0003872;GO:0005524;GO:0005524;GO:0005524;GO:0005737;GO:0005829;GO:0005829;GO:0006096;GO:0006096;GO:0006096;GO:0008152;GO:0008443;GO:0009749;GO:0015979;GO:0015979;GO:0016301;GO:0016310;GO:0016740;GO:0046835;GO:0046872;GO:0046872;GO:0047334;GO:0047334;GO:0047334;GO:0061615;	K00895	[EC:2.7.1.90]	Similar to predicted protein
Os05g0200340	167.191	90.9278	243.453	2.67744	1.42085	5.33933e-05	0.00159474	5	6267638	6268798	-	1161	-	-	-	-	Hypothetical gene
Os12g0594000	110.576	158.386	62.7652	0.39628	-1.33541	5.34563e-05	0.00159481	12	24915108	24917305	+	2198	OsWD40-198	GO:0005515;GO:0016020;GO:0016021;GO:0016021;	-	-	WD40 repeat-like domain containing protein
Os12g0261300	78.9187	124.62	33.2178	0.266554	-1.9075	5.3612e-05	0.00159764	12	9179690	9182665	+	2833	-	GO:0016020;GO:0016021;GO:0016021;GO:0016020;GO:0016021;GO:0016021;	-	-	Conserved hypothetical protein
Os03g0288400	118.243	74.3313	162.155	2.18151	1.12533	5.38484e-05	0.00160286	3	9978906	9980978	+	1081	-	GO:0005739;GO:0005743;GO:0016020;GO:0016021;GO:0016021;GO:0031966;GO:0031966;GO:0031966;	K18182	-	Similar to kinesin like protein
Os08g0430300	143.787	95.0633	192.511	2.02508	1.01798	5.39866e-05	0.00160352	8	20802532	20805096	-	1834	-	GO:0003676;GO:0003676;GO:0003676;GO:0016020;GO:0016021;GO:0016021;	-	-	Conserved hypothetical protein
Os11g0132700	143.456	68.7336	218.178	3.17426	1.66642	5.39929e-05	0.00160352	11	1491987	1496335	-	1785	-	GO:0005515;GO:0005643;GO:0005643;GO:0006913;GO:0006913;	K14320	-	WD40 repeat-like domain containing protein
Os07g0499800	117.522	161.612	73.4323	0.454373	-1.13805	5.46393e-05	0.00162088	7	18800968	18806189	+	2623	OsRFP	GO:0004842;GO:0004842;GO:0016567;GO:0046872;	K01931	[EC:2.3.2.27]	Ubiquitin-protein ligase E3 MDM2 domain containing protein
Os10g0390500	700.997	504.848	897.146	1.77706	0.829494	5.47073e-05	0.00162107	10	12968039	12974099	+	1801	ALAAT	GO:0003824;GO:0003824;GO:0008483;GO:0008483;GO:0009058;GO:0009058;GO:0016740;GO:0030170;GO:0030170;GO:0030170;	K00814	[EC:2.6.1.2]	Alanine aminotransferase, Starch synthesis in developing seed
Os06g0320500	41890.1	52138.7	31641.4	0.60687	-0.720542	5.49639e-05	0.00162683	6	12452708	12454049	+	1048	-	GO:0009409;GO:0009416;GO:0009416;GO:0009507;GO:0009522;GO:0009522;GO:0009523;GO:0009523;GO:0009535;GO:0009535;GO:0009536;GO:0009579;GO:0009637;GO:0009644;GO:0009645;GO:0009765;GO:0009765;GO:0009768;GO:0009768;GO:0009941;GO:0010114;GO:0010218;GO:0010287;GO:0015979;GO:0016020;GO:0016020;GO:0016021;GO:0016168;GO:0016168;GO:0018298;GO:0018298;GO:0019904;	K08907	-	Similar to Light-harvesting complex I (Fragment)
Os07g0491800	467.939	717.757	218.12	0.303891	-1.71838	5.56637e-05	0.00164569	7	18328958	18330796	+	1839	-	GO:0004497;GO:0004497;GO:0004497;GO:0005506;GO:0005506;GO:0007275;GO:0010268;GO:0016021;GO:0016125;GO:0016125;GO:0016132;GO:0016491;GO:0016491;GO:0016705;GO:0016705;GO:0020037;GO:0020037;GO:0020037;GO:0046872;GO:0055114;GO:0055114;	-	-	Similar to taxane 13-alpha-hydroxylase
Os03g0240700	558.068	401.172	714.965	1.78219	0.833653	5.65242e-05	0.00166925	3	7446000	7449581	-	871	-	GO:0005783;GO:0005783;GO:0005783;GO:0005789;GO:0005789;GO:0005789;GO:0005887;GO:0006886;GO:0006886;GO:0006886;GO:0006888;GO:0006888;GO:0006888;GO:0015031;GO:0016020;GO:0016021;GO:0016021;GO:0016021;GO:0016192;GO:0070973;GO:0070973;GO:0070973;	-	-	Similar to Erwinia induced protein 2
Os03g0289100	67.294	37.8669	96.7211	2.55424	1.35289	5.69117e-05	0.0016788	3	10006390	10012024	+	3385	OSK3	GO:0004672;GO:0005524;GO:0006468;GO:0000166;GO:0004672;GO:0004672;GO:0004674;GO:0004674;GO:0005524;GO:0005524;GO:0005524;GO:0005524;GO:0005634;GO:0005634;GO:0006468;GO:0006468;GO:0016301;GO:0016310;GO:0016740;GO:0106310;GO:0106310;GO:0106311;GO:0106311;	-	-	Serine/threonine protein kinase, Carbohydrate metabolis
Os02g0699000	8.19462	0.96892	15.4203	15.915	3.99231	5.70904e-05	0.00168218	2	28749597	28752795	+	1934	OsNPF7.2	GO:0015333;GO:0016020;GO:0016020;GO:0016020;GO:0016021;GO:0016021;GO:0022857;GO:0022857;GO:0035673;GO:0055085;GO:0055085;GO:1904680;	-	-	Tonoplast localized low-affinity nitrate transporter, Nitrate accumulation and homeostasi
Os01g0121300	0.63463	1.0065	0.262757	0.261059	-1.93755	0.817429	1	1	1198687	1203502	-	2052	-	GO:0016020;GO:0016021;	-	-	Conserved hypothetical protein
Os12g0609025	6.56604	0.339322	12.7928	37.7009	5.23653	5.73344e-05	0.00168417	12	25722806	25723804	+	999	-	-	-	-	Conserved hypothetical protein
Os04g0453200	263.126	362.601	163.651	0.451326	-1.14776	5.73506e-05	0.00168417	4	22611924	22620016	+	2253	-	GO:0005351;GO:0005887;GO:0015293;GO:0016020;GO:0016020;GO:0016020;GO:0016021;GO:0016021;GO:0016021;GO:0022857;GO:0022857;GO:0055085;GO:0055085;	-	-	Similar to Monosaccharide transporter 1
Os03g0637900	157.12	209.066	105.174	0.503066	-0.991182	5.87424e-05	0.0017215	3	24426730	24428723	-	1652	-	GO:0005886;GO:0051015;	-	-	Similar to Centromere protein-like protein (Fragment)
Os07g0418500	14.3208	25.2078	3.43393	0.136225	-2.87593	5.87532e-05	0.0017215	7	13323931	13326242	+	1945	OsCYP709C9	GO:0004497;GO:0004497;GO:0005506;GO:0005506;GO:0016705;GO:0016705;GO:0020037;GO:0020037;GO:0020037;GO:0055114;GO:0004497;GO:0004497;GO:0004497;GO:0005506;GO:0005506;GO:0016021;GO:0016491;GO:0016705;GO:0016705;GO:0020037;GO:0020037;GO:0020037;GO:0046872;GO:0055114;	K20660	-	Similar to Cytochrome P450
Os01g0121400	0.548766	0.678644	0.418888	0.617243	-0.696091	1	1	1	1198958	1203465	+	1773	-	-	-	-	Hypothetical protein
Os11g0668650	15.0169	4.23379	25.7999	6.09381	2.60734	5.92787e-05	0.00173166	11	26984222	26986477	-	1604	-	GO:0003700;GO:0003700;GO:0005516;GO:0005516;GO:0005634;GO:0005634;GO:0006355;GO:0043565;GO:0043565;GO:0080142;GO:0080142;	-	-	Calmodulin binding protein-like family protein
Os09g0567700	457.366	589.148	325.584	0.552635	-0.855601	5.9298e-05	0.00173166	9	22666388	22671344	+	3567	OsWD40-174	GO:0000070;GO:0000417;GO:0000417;GO:0000775;GO:0000790;GO:0003714;GO:0005515;GO:0005634;GO:0005634;GO:0005634;GO:0006325;GO:0006325;GO:0006325;GO:0006336;GO:0006336;GO:0006351;GO:0006351;GO:0006355;GO:0006355;GO:0030702;GO:0031491;GO:0031935;	K11293	-	WD40 repeat-like domain containing protein
Os06g0670300	144.941	59.3433	230.538	3.88482	1.95785	5.94449e-05	0.00173402	6	27777556	27780675	+	1411	OsMPH1	GO:0003677;GO:0003677;GO:0005634;	-	-	Homeodomain-like containing protein
Os11g0708100	7.68158	14.5254	0.837775	0.0576766	-4.11587	6.01496e-05	0.00175263	11	28975000	28976334	+	1335	OsLAC26	GO:0005507;GO:0005507;GO:0005507;GO:0016491;GO:0016491;GO:0016722;GO:0055114;	K05909	[EC:1.10.3.2]	Similar to Laccase-22
Os03g0243900	95.5011	142.509	48.4932	0.340282	-1.5552	6.06795e-05	0.0017661	3	7611453	7614083	-	1720	-	GO:0005576;GO:0006952;	-	-	Similar to Thaumatin-like protein
Os09g0460500	898.005	1167.86	628.15	0.537864	-0.894687	6.09513e-05	0.00177205	9	17421207	17422414	+	1208	-	GO:0016787;GO:0016787;GO:0016787;GO:0016787;GO:0016787;	-	-	Lipase, GDXG, active site domain containing protein
Os09g0371000	151.818	101.19	202.446	2.00065	1.00047	6.10814e-05	0.00177386	9	12345752	12349518	+	1786	-	GO:0016020;GO:0016021;GO:0016021;GO:0022857;GO:0022857;GO:0055085;GO:0055085;	-	-	Major facilitator superfamily protein
Os05g0407500	703.25	507.462	899.037	1.77163	0.82508	6.11845e-05	0.0017746	5	19868485	19871283	+	2156	GID1	GO:0005634;GO:0005634;GO:0005634;GO:0005634;GO:0005737;GO:0005737;GO:0009739;GO:0009740;GO:0009740;GO:0009939;GO:0009939;GO:0010325;GO:0010325;GO:0010331;GO:0010331;GO:0010331;GO:0010331;GO:0016787;GO:0016787;GO:0016787;GO:0016787;GO:0016787;GO:0048444;GO:0048444;	K14493	[EC:3.-.-.-]	Soluble gibberellin receptor, Gibberellin signalin
Os06g0255100	188.607	126.123	251.091	1.99084	0.993379	6.1242e-05	0.0017746	6	8038476	8041831	-	1385	-	GO:0016491;GO:0016491;GO:0016491;GO:0046872;GO:0046872;GO:0051213;GO:0055114;	-	-	2OG-Fe(II) oxygenase domain containing protein
Os04g0291100	263.06	182.161	343.959	1.88821	0.917019	6.23971e-05	0.00180522	4	12669831	12673930	+	3638	-	GO:0055114;GO:0055114;	-	-	Similar to Short-chain dehydrogenase Tic32
Os03g0666700	73.5586	103.735	43.3818	0.418197	-1.25774	6.24365e-05	0.00180522	3	26240893	26244246	-	1321	-	GO:0005783;GO:0016020;GO:0016021;GO:0016021;GO:0016021;GO:0016021;GO:0055088;	-	-	TRAM, LAG1 and CLN8 homology domain containing protein
Os07g0123800	9.63044	1.62877	17.6321	10.8254	3.43635	6.41715e-05	0.00185334	7	1239804	1240626	-	823	-	-	-	-	Uncharacterised conserved protein UCP031279 domain containing protein
Os04g0603000	217.516	284.765	150.267	0.527688	-0.922242	6.43601e-05	0.00185674	4	30433286	30437475	+	1065	-	GO:0003824;GO:0003824;GO:0005737;GO:0005975;GO:0005975;GO:0005975;GO:0016853;GO:0016853;GO:0016853;GO:0030246;GO:0030246;GO:0030246;GO:0047938;GO:0047938;GO:0047938;GO:0047938;	K01792	[EC:5.1.3.15]	Similar to OSIGBa0118P15.1 protein
Os03g0263700	538.66	368.546	708.773	1.92316	0.943477	6.45566e-05	0.00186036	3	8668092	8671028	+	683	-	GO:0005789;GO:0005789;GO:0005794;GO:0005794;GO:0006816;GO:0006816;GO:0016020;GO:0016021;GO:0016021;GO:0032469;GO:0032469;	-	-	Similar to glycine-rich protein
Os10g0136400	25.2948	40.2457	10.3439	0.257019	-1.96005	6.50428e-05	0.00187232	10	2249407	2252236	-	1985	-	GO:0004672;GO:0004672;GO:0004674;GO:0004674;GO:0005524;GO:0005524;GO:0005524;GO:0005886;GO:0005886;GO:0006468;GO:0006468;GO:0006468;GO:0006468;GO:0016020;	-	-	Similar to Protein kinase domain containing protein, expressed
Os04g0395800	16.5717	3.60645	29.5369	8.19001	3.03387	6.58167e-05	0.00189252	4	19492605	19497140	+	919	OsJAZ11	GO:0005515;GO:0005634;GO:0005634;GO:0009611;GO:0009611;GO:0031347;GO:0031347;GO:2000022;GO:2000022;	-	-	Tify domain containing protein
Os02g0596000	1228.63	1543.14	914.127	0.59238	-0.755404	6.60843e-05	0.00189813	2	23126925	23129898	-	1210	OsStr1	GO:0009507;GO:0009507;	-	-	Rhodanese-like domain containing protein
Os01g0121500	11.8594	10.5851	13.1338	1.24079	0.311255	0.803873	1	1	1217319	1218116	-	632	-	GO:0016020;GO:0016021;GO:0016021;	-	-	Conserved hypothetical protein
Os03g0425300	338.578	476.651	200.505	0.420653	-1.2493	6.72247e-05	0.00192667	3	17754818	17761133	+	3647	-	GO:0000166;GO:0004143;GO:0004143;GO:0005524;GO:0007165;GO:0007165;GO:0016020;GO:0016021;GO:0016021;GO:0016301;GO:0016310;GO:0016740;GO:0035556;GO:0035556;GO:0046339;GO:0046486;GO:0046834;GO:0046872;GO:0000166;GO:0003951;GO:0003951;GO:0003951;GO:0004143;GO:0004143;GO:0004143;GO:0004143;GO:0005524;GO:0005524;GO:0006952;GO:0007165;GO:0007165;GO:0007205;GO:0007205;GO:0016301;GO:0016301;GO:0016301;GO:…	K00901	[EC:2.7.1.107]	Similar to DGK1 (DIACYLGLYCEROL KINASE1); calcium ion binding / diacylglycerol kinase
Os04g0321700	222.915	291.824	154.005	0.527733	-0.922121	6.73128e-05	0.00192709	4	14813350	14818333	-	1742	OsSCP23	GO:0004185;GO:0004185;GO:0006508;GO:0006508;GO:0016747;GO:0019748;GO:0019748;GO:0004185;GO:0004185;GO:0006508;GO:0006508;GO:0016747;GO:0019748;GO:0019748;	K16296	[EC:3.4.16.-]	Similar to Serine carboxypeptidase I precursor (EC 3.4.16.5) (Carboxypeptidase C)
Os07g0575900	213.603	136.906	290.299	2.12042	1.08435	6.7493e-05	0.00193014	7	23299573	23301820	+	2248	-	-	-	-	Protein of unknown function DUF946, plant family protein
Os04g0463100	679.838	859.615	500.061	0.581727	-0.781586	6.83226e-05	0.00195173	4	23125252	23126013	-	649	-	-	-	-	Conserved hypothetical protein
Os04g0598800	131.681	78.3182	185.043	2.36271	1.24044	6.84185e-05	0.00195235	4	30209131	30213639	+	2222	-	GO:0004672;GO:0005509;GO:0005524;GO:0006468;	-	-	Similar to Wall-associated kinase-like protein
Os09g0562700	650.091	470.617	829.566	1.76272	0.817804	6.88632e-05	0.0019629	9	22351648	22353547	-	904	-	-	-	-	Conserved hypothetical protein
Os10g0485800	36.5449	14.895	58.1948	3.90701	1.96606	6.90486e-05	0.00196404	10	18375417	18378132	-	2716	-	-	-	-	Conserved hypothetical protein
Os07g0164900	444.356	573.472	315.241	0.549706	-0.863268	6.90529e-05	0.00196404	7	3471834	3476921	-	2663	OsAAO	GO:0016491;GO:0016491;GO:0016491;GO:0055114;	-	-	Similar to ABA aldehyde oxidase
Os04g0288500	46.016	17.1479	74.8841	4.36696	2.12663	6.91307e-05	0.00196412	4	12534295	12539647	-	2405	-	GO:0000166;GO:0002229;GO:0002229;GO:0004672;GO:0004672;GO:0004675;GO:0004675;GO:0005524;GO:0005524;GO:0005524;GO:0005524;GO:0005886;GO:0005886;GO:0005886;GO:0006468;GO:0006468;GO:0006952;GO:0007178;GO:0016020;GO:0016021;GO:0016021;GO:0016301;GO:0016310;GO:0016740;GO:0030246;GO:0030246;GO:0030246;GO:0042742;GO:0042742;	-	-	Protein kinase, catalytic domain domain containing protein
Os10g0558850	19.1502	6.94423	31.3562	4.51543	2.17486	6.94013e-05	0.00196968	10	21994497	21995273	-	777	-	-	-	-	Hypothetical protein
Os09g0349700	5.32654	0	10.6531	Inf	Inf	7.0159e-05	0.00198903	9	11038006	11039946	-	799	-	-	-	-	Malectin-like carbohydrate-binding domain domain containing protein
Os04g0287400	538.967	389.667	688.268	1.7663	0.82073	7.07624e-05	0.00200238	4	12425564	12426962	+	1247	WRKY51	GO:0003677;GO:0003700;GO:0003700;GO:0003700;GO:0005515;GO:0005634;GO:0005634;GO:0006355;GO:0006355;GO:0009737;GO:0009737;GO:0009739;GO:0009739;GO:0009938;GO:0009938;GO:0043565;GO:0043565;GO:1990841;GO:1990841;	-	-	WRKY transcription factor, Positive regulator in defense response, Negative regulator in GA signalin
Os09g0440200	315.061	408.243	221.878	0.543495	-0.879661	7.07828e-05	0.00200238	9	16325947	16329922	+	2073	-	-	-	-	BRCT domain containing protein
Os06g0288100	554.253	331.278	777.227	2.34614	1.23029	7.11069e-05	0.00200869	6	10469382	10471225	-	1844	PK	GO:0004672;GO:0004672;GO:0004674;GO:0004675;GO:0004713;GO:0005524;GO:0005524;GO:0005524;GO:0005886;GO:0005886;GO:0005886;GO:0006468;GO:0006468;GO:0006468;GO:0006468;GO:0010942;GO:0016020;GO:0016021;GO:0016021;GO:0016301;GO:0016310;GO:0031349;GO:0060862;	-	-	Similar to Receptor-like protein kinase
Os04g0469000	282.051	90.0509	474.052	5.26427	2.39623	7.11589e-05	0.00200869	4	23422508	23423336	-	703	-	-	-	-	Heavy metal transport/detoxification protein domain containing protein
Os05g0507300	1183.4	811.301	1555.51	1.9173	0.939077	7.15744e-05	0.00201824	5	25055345	25059031	+	1481	-	GO:0005509;GO:0005509;GO:0005509;GO:0005509;GO:0005515;GO:0005783;GO:0005783;GO:0005783;GO:0005783;GO:0005789;GO:0006457;GO:0006457;GO:0006457;GO:0006457;GO:0030246;GO:0030968;GO:0051082;GO:0051082;	K08057	-	Similar to Calreticulin-3
Os09g0453700	705.362	902.236	508.487	0.563585	-0.827295	7.17903e-05	0.00202216	9	17016789	17019853	-	2171	OsPOP18	GO:0004252;GO:0004252;GO:0004252;GO:0006508;GO:0006508;GO:0008236;GO:0008236;	-	-	Peptidase S9A, prolyl oligopeptidase family protein
Os11g0536800	111.72	72.1813	151.258	2.09553	1.06731	7.18913e-05	0.00202283	11	19572490	19576497	-	2184	-	GO:0004040;GO:0016787;GO:0016787;GO:0004040;GO:0016787;GO:0016787;	-	-	Amidase family protein
Os11g0441500	139.863	91.2253	188.501	2.06632	1.04707	7.22152e-05	0.00202977	11	14509845	14516320	-	1500	-	GO:0008194;GO:0008194;GO:0008194;GO:0016740;GO:0016757;GO:0043231;GO:0080043;GO:0080043;GO:0080044;GO:0080044;	-	-	UDP-glucuronosyl/UDP-glucosyltransferase family protein
Os11g0474800	26.4721	2.96313	49.981	16.8676	4.07618	7.29732e-05	0.00204888	11	16435035	16440299	-	1569	OsKS8	GO:0000287;GO:0000287;GO:0000287;GO:0010333;GO:0010333;GO:0016102;GO:0016829;GO:0016829;	-	-	Similar to Isoform 2 of Stemar-13-ene synthase
Os03g0339900	440.495	567.723	313.268	0.551798	-0.857788	7.35337e-05	0.0020624	3	12630705	12635182	-	3760	OsCIPK10	GO:0000166;GO:0004672;GO:0004672;GO:0004674;GO:0004674;GO:0005524;GO:0005524;GO:0005524;GO:0005524;GO:0006468;GO:0006468;GO:0007165;GO:0007165;GO:0007165;GO:0016301;GO:0016310;GO:0016740;GO:0106310;GO:0106310;GO:0106311;GO:0106311;	K07198	[EC:2.7.11.11]	Similar to Serine/threonine protein kinase
Os03g0641250	27.5576	11.8796	43.2357	3.63949	1.86374	7.461e-05	0.00209036	3	24693330	24698163	+	1756	-	-	-	-	Hypothetical gene
Os09g0502500	60.2029	7.53625	112.87	14.9769	3.90467	7.5323e-05	0.00210808	9	19443222	19444839	+	1298	-	GO:0016491;GO:0016491;GO:0016491;GO:0055114;	K00224	[EC:1.3.1.-]	Alcohol dehydrogenase superfamily, zinc-containing protein
Os01g0121600	72.0898	52.1358	92.0438	1.76546	0.820045	0.00823666	0.0779214	1	1223134	1223887	-	754	OsABCG1	-	-	-	Conserved hypothetical protein
Os05g0103000	51.1831	75.1903	27.1759	0.361428	-1.46822	7.58079e-05	0.00211713	5	178860	181534	-	1503	OsbHLH083	GO:0003700;GO:0003700;GO:0005634;GO:0005634;GO:0005634;GO:0005634;GO:0006355;GO:0006355;GO:0006355;GO:0043565;GO:0046983;GO:0046983;GO:0046983;	-	-	Similar to MYC1
Os01g0121700	996.482	1045.82	947.148	0.905654	-0.142967	0.485313	0.890675	1	1224012	1230500	-	2470	-	GO:0000166;GO:0005524;GO:0005524;GO:0005524;GO:0005524;GO:0005886;GO:0016020;GO:0016020;GO:0016020;GO:0016021;GO:0016021;GO:0016887;GO:0016887;GO:0042626;GO:0042626;GO:0042626;GO:0055085;GO:0055085;	-	-	ABC transporter-like domain containing protein
Os03g0806800	45.561	71.3974	19.7247	0.276266	-1.85587	7.69106e-05	0.00214336	3	33716907	33717725	+	649	-	-	-	-	Conserved hypothetical protein
Os04g0394300	1497.1	1878.4	1115.8	0.594013	-0.751432	7.83041e-05	0.00217988	4	19383372	19391614	-	3761	OsC3H27	GO:0003676;GO:0003676;GO:0003677;GO:0003677;GO:0003723;GO:0003723;GO:0003729;GO:0003729;GO:0005634;GO:0005634;GO:0046833;GO:0046872;GO:0046872;GO:0046872;GO:0046872;	K13192	-	Similar to H0718E12.5 protein
Os03g0282300	514.567	657.69	371.445	0.564773	-0.824257	7.85934e-05	0.00218561	3	9683383	9684918	-	1445	-	GO:0015031;GO:0015031;GO:0015031;GO:0016020;	-	-	Hypothetical conserved gene
Os03g0150700	46.2427	24.5488	67.9366	2.7674	1.46853	7.92217e-05	0.00220075	3	2811754	2814873	+	1206	-	-	-	-	Hypothetical conserved gene
Os10g0469700	379.363	271.337	487.389	1.79625	0.844988	7.94531e-05	0.00220484	10	17365026	17366810	-	1785	-	GO:0005515;	-	-	Leucine-rich repeat, typical subtype containing protein
Os03g0774300	2245.27	2788.64	1701.9	0.610297	-0.712417	7.97806e-05	0.00221159	3	32096850	32103996	-	2448	-	GO:0008253;GO:0008253;GO:0016311;GO:0016787;GO:0046872;GO:0046872;GO:0016787;GO:0046872;GO:0016787;GO:0046872;	-	-	HAD superfamily (subfamily IG) hydrolase, 5'- Nucleotidase protein
Os09g0274900	124.547	81.4293	167.666	2.05903	1.04197	8.0077e-05	0.00221746	9	5598755	5599840	+	590	-	-	-	-	Conserved hypothetical protein
Os05g0429500	2655.68	3319.87	1991.48	0.599868	-0.737282	8.03354e-05	0.00222227	5	21078436	21079882	-	1105	-	GO:0016787;GO:0016787;GO:0016787;	-	-	Similar to dienelactone hydrolase family protein
Os07g0526700	56.4703	30.9418	81.9988	2.6501	1.40604	8.08391e-05	0.00223296	7	20535857	20536812	+	956	-	-	-	-	Conserved hypothetical protein
Os06g0703800	249.589	175.312	323.866	1.84737	0.885474	8.08922e-05	0.00223296	6	29713469	29716973	+	1003	-	GO:0001671;GO:0001671;GO:0001671;GO:0005829;GO:0006457;GO:0032781;GO:0051087;GO:0051087;GO:0051879;GO:0051879;GO:0051879;	-	-	Activator of Hsp90 ATPase, N-terminal domain containing protein
Os11g0226933	677.174	201.494	1152.85	5.72154	2.5164	8.11044e-05	0.00223647	11	6638306	6640336	-	2031	-	GO:0043531;GO:0043531;GO:0043531;	K13457	-	NB-ARC domain containing protein
Os02g0175400	50.6019	73.688	27.5157	0.373409	-1.42117	8.16471e-05	0.00224907	2	4120173	4127533	+	2294	VHA-A2	GO:0000166;GO:0000325;GO:0000325;GO:0005524;GO:0005524;GO:0005524;GO:0005524;GO:0005774;GO:0005886;GO:0006811;GO:0015986;GO:0015991;GO:0016887;GO:0033180;GO:0033180;GO:0046034;GO:0046034;GO:0046933;GO:0046961;GO:0046961;GO:0046961;GO:0046961;GO:1902600;GO:1902600;GO:1902600;	K02145	[EC:7.1.2.2]	Similar to Vacuolar H(+)-ATPase subunit A (Fragment)
Os01g0121800	181.85	185.903	177.797	0.956399	-0.0643148	0.89865	1	1	1232493	1236760	+	1808	-	GO:0008375;GO:0016020;GO:0016020;GO:0016020;GO:0016020;GO:0016740;GO:0016757;GO:0016757;GO:0008375;GO:0016020;GO:0016020;GO:0016020;GO:0016020;GO:0016740;GO:0016757;GO:0016757;	-	-	Glycosyl transferase, family 14 protein
Os01g0121950	2.09454	2.98193	1.20716	0.404825	-1.30463	0.554438	0.931726	1	1240943	1242391	+	1144	-	GO:0005515;GO:0005634;GO:0005737;GO:0005737;GO:0005737;GO:0006511;GO:0006511;GO:0006511;GO:0007275;GO:0007275;GO:0007275;GO:0008270;GO:0008270;GO:0008270;GO:0016567;GO:0016567;GO:0016740;GO:0061630;	K04506	[EC:2.3.2.27]	Hypothetical conserved gene
Os09g0418000	288.961	371.577	206.345	0.555322	-0.848604	8.27471e-05	0.00227221	9	15009182	15010837	-	1656	OsCIPK16	GO:0000166;GO:0004672;GO:0004672;GO:0004674;GO:0004674;GO:0005524;GO:0005524;GO:0005524;GO:0005524;GO:0006468;GO:0006468;GO:0007165;GO:0007165;GO:0007165;GO:0016301;GO:0016310;GO:0016740;GO:0106310;GO:0106310;GO:0106311;GO:0106311;GO:0000166;GO:0004672;GO:0004672;GO:0004674;GO:0004674;GO:0005524;GO:0005524;GO:0005524;GO:0005524;GO:0006468;GO:0006468;GO:0007165;GO:0007165;GO:0007165;GO:0016301;GO:…	-	-	Similar to CBL-interacting protein kinase 16
Os06g0222400	86.1629	53.384	118.942	2.22805	1.15578	8.30609e-05	0.00227844	6	6304589	6305923	-	692	OsERF_120	GO:0005634;GO:0043565;	-	-	Similar to DRE-binding protein 2
Os06g0709000	153.972	205.726	102.219	0.496868	-1.00907	8.3227e-05	0.00228061	6	29994592	29996120	+	1529	-	GO:0004665;GO:0004665;GO:0006571;GO:0006571;GO:0006571;GO:0008977;GO:0008977;GO:0009507;GO:0055114;	K15227	[EC:1.3.1.78]	NAD(P)-binding domain containing protein
Os01g0122000	33.3781	47.3194	19.4369	0.41076	-1.28363	0.00458045	0.0513815	1	1249881	1251421	+	1541	OsPR5	GO:0005634;GO:0005737;GO:0006511;GO:0007275;GO:0016021;GO:0016567;GO:0061630;	-	-	Conserved hypothetical protein
Os04g0487300	88.8348	54.3846	123.285	2.26691	1.18073	8.39172e-05	0.00229473	4	24352461	24355355	-	2656	-	GO:0003677;GO:0003677;GO:0003677;GO:0003899;GO:0003899;GO:0003899;GO:0005634;GO:0005665;GO:0005665;GO:0005666;GO:0005666;GO:0005736;GO:0005736;GO:0006351;GO:0006351;GO:0006360;GO:0006366;GO:0006383;	K03013	-	Similar to DNA-directed RNA polymerases II 24 kDa polypeptide
Os11g0283500	732.722	923.956	541.488	0.586054	-0.770895	8.43454e-05	0.00230404	11	10133473	10143842	+	1933	-	GO:0015333;GO:0016020;GO:0016020;GO:0016020;GO:0016021;GO:0016021;GO:0022857;GO:0022857;GO:0035673;GO:0055085;GO:0055085;GO:1904680;	-	-	TGF-beta receptor, type I/II extracellular region family protein
Os03g0263900	1198.19	1489.34	907.042	0.609023	-0.715431	8.50321e-05	0.00232038	3	8679164	8682334	+	3171	-	GO:0005509;GO:0005509;GO:0005509;GO:0005515;GO:0005886;GO:0005886;	-	-	EF-HAND 2 domain containing protein
Os04g0379400	106.348	66.4322	146.263	2.2017	1.13862	8.54887e-05	0.00233041	4	18535168	18538577	-	906	-	GO:0016020;GO:0016021;GO:0016021;	-	-	Similar to Nuclear pore complex component (sc Seh1) (ISS)
Os08g0515800	137.894	75.4463	200.341	2.65542	1.40894	8.59286e-05	0.00233784	8	25589036	25590554	-	1292	-	GO:0003690;GO:0003690;GO:0003690;GO:0006353;GO:0006355;GO:0006355;GO:0006355;GO:0009507;GO:0009507;GO:0009658;GO:0009658;GO:0032502;GO:0032502;	K15032	-	Mitochodrial transcription termination factor- related family protein
Os03g0734100	17.6034	2.99339	32.2135	10.7615	3.42781	8.59394e-05	0.00233784	3	30074926	30075707	+	517	-	-	-	-	Conserved hypothetical protein
Os03g0857600	139.887	187.274	92.5008	0.493933	-1.01761	8.67571e-05	0.00235763	3	36189261	36190366	+	1106	-	GO:0016787;	-	-	Protein of unknown function DUF303, acetylesterase putative domain containing protein
Os10g0532300	1004.79	706.027	1303.55	1.84632	0.884651	8.79051e-05	0.00238636	10	20702195	20703525	-	931	-	GO:0030001;GO:0030001;GO:0046872;GO:0046872;GO:0046872;	-	-	Heavy metal transport/detoxification protein domain containing protein
Os08g0202400	209.168	126.263	292.073	2.31322	1.2099	8.84276e-05	0.00239806	8	5964506	5968143	-	3101	-	GO:0005524;GO:0006952;GO:0043531;GO:0043531;GO:0043531;	-	-	Disease resistance protein domain containing protein
Os11g0212000	107.249	68.6344	145.865	2.12524	1.08763	8.87604e-05	0.0024046	11	5820879	5826729	-	3293	-	GO:0005515;GO:0016020;GO:0016021;GO:0016021;GO:0043531;GO:0043531;GO:0043531;	-	-	Similar to Leucine Rich Repeat family protein, expressed
Os07g0668700	509.082	649.362	368.802	0.567945	-0.816177	8.91414e-05	0.00241243	7	28240466	28245410	+	2350	-	GO:0006629;GO:0006629;GO:0016787;GO:0006629;GO:0006629;GO:0016787;	-	-	Lipase, class 3 family protein
Os04g0574100	83.4208	115.254	51.5873	0.447596	-1.15973	9.07248e-05	0.00245275	4	28900687	28902752	+	2066	-	GO:0005794;GO:0006486;GO:0006486;GO:0006486;GO:0008378;GO:0009969;GO:0016020;GO:0016757;GO:0016757;GO:0016757;GO:0005794;GO:0006486;GO:0006486;GO:0006486;GO:0008378;GO:0009969;GO:0016020;GO:0016757;GO:0016757;GO:0016757;GO:0005794;GO:0006486;GO:0006486;GO:0006486;GO:0008378;GO:0009969;GO:0016020;GO:0016757;GO:0016757;GO:0016757;	-	-	Exostosin-like family protein
Os09g0298200	31.282	48.2393	14.3248	0.296953	-1.75169	9.09578e-05	0.00245558	9	7245434	7249813	-	1951	OsAGPS1	GO:0000166;GO:0003824;GO:0005524;GO:0005524;GO:0005978;GO:0005978;GO:0008152;GO:0008878;GO:0008878;GO:0008878;GO:0008878;GO:0009058;GO:0009058;GO:0009501;GO:0009501;GO:0009507;GO:0009507;GO:0009536;GO:0016740;GO:0016779;GO:0016779;GO:0016779;GO:0019252;GO:0019252;GO:0000166;GO:0003824;GO:0005524;GO:0005524;GO:0005978;GO:0005978;GO:0008152;GO:0008878;GO:0008878;GO:0008878;GO:0008878;GO:0009058;GO:…	K00975	[EC:2.7.7.27]	Similar to Brittle 2
Os02g0522300	4537.83	5682.04	3393.63	0.597255	-0.74358	9.10166e-05	0.00245558	2	19044957	19050756	-	5572	-	-	-	-	Conserved hypothetical protein
Os09g0458900	1537.03	1915.06	1159	0.605203	-0.724509	9.26694e-05	0.0024976	9	17338533	17339171	+	639	-	GO:0005509;GO:0005509;GO:0005509;	-	-	EF hand domain containing protein
Os04g0577800	210.943	273.33	148.555	0.543499	-0.879651	9.35784e-05	0.00251951	4	29124648	29126984	-	805	-	GO:0016020;GO:0016020;GO:0016020;GO:0016020;GO:0016021;GO:0016021;	-	-	Uncharacterised protein family UPF0136, Transmembrane domain containing protein
Os11g0173900	64.9993	93.4643	36.5342	0.39089	-1.35517	9.42533e-05	0.00253508	11	3664612	3667770	+	3042	-	GO:0004672;GO:0004672;GO:0004672;GO:0005515;GO:0005524;GO:0005524;GO:0005524;GO:0006468;GO:0006468;GO:0016020;GO:0016021;GO:0016021;	K02183	-	Similar to Leucine Rich Repeat family protein, expressed
Os01g0123500	0.788271	0	1.57654	Inf	Inf	0.39137	0.820801	1	1328172	1329191	+	935	-	GO:0005634;GO:0006511;GO:0007275;	-	-	Conserved hypothetical protein
Os01g0123700	6.20607	7.5697	4.84245	0.639715	-0.6445	0.53698	0.922184	1	1333752	1334769	-	909	-	GO:0005515;GO:0005634;GO:0005737;GO:0005737;GO:0005737;GO:0005737;GO:0006511;GO:0006511;GO:0006511;GO:0007275;GO:0007275;GO:0007275;GO:0008270;GO:0008270;GO:0008270;GO:0016567;GO:0016740;GO:0061630;GO:0061630;	K04506	[EC:2.3.2.27]	Zinc finger, RING-type domain containing protein
Os06g0524400	207.693	271.581	143.805	0.529511	-0.917267	9.46545e-05	0.00253806	6	19415281	19418327	+	1683	OsTBL49	GO:0005794;GO:0005794;GO:0016413;GO:0016413;	-	-	Protein of unknown function DUF231, plant domain containing protein
Os10g0485600	61.9488	88.7815	35.1162	0.395535	-1.33812	9.56452e-05	0.002562	10	18360484	18372591	+	5122	DCL3B	GO:0000166;GO:0003676;GO:0003676;GO:0003723;GO:0003723;GO:0003723;GO:0003725;GO:0004386;GO:0004386;GO:0004518;GO:0004519;GO:0004525;GO:0004525;GO:0004525;GO:0005515;GO:0005524;GO:0005524;GO:0005524;GO:0005524;GO:0005634;GO:0005634;GO:0005634;GO:0005634;GO:0005730;GO:0005737;GO:0005737;GO:0006396;GO:0006396;GO:0010216;GO:0010267;GO:0016442;GO:0016787;GO:0016891;GO:0016891;GO:0030422;GO:0030422;GO:…	K11592	[EC:3.1.26.-]	Dicer-like protein, Phased small RNA biogenesi
Os08g0470200	61.7686	23.5863	99.9508	4.23766	2.08327	9.61802e-05	0.0025737	8	23117162	23119489	-	1128	OsalphaCA6	GO:0004089;GO:0004089;GO:0008270;GO:0008270;GO:0008270;GO:0004089;GO:0004089;GO:0006730;GO:0008270;GO:0008270;GO:0008270;GO:0016836;	K01674	[EC:4.2.1.1]	Similar to Nectarin III
Os12g0133201	43.0768	63.3242	22.8294	0.360517	-1.47186	9.75785e-05	0.00260846	12	1606550	1613217	+	1624	-	-	-	-	Hypothetical protein
Os02g0823400	308.978	398.035	219.922	0.552518	-0.855907	9.77741e-05	0.00261103	2	35370515	35373519	+	1295	OsCOMTL4	GO:0005829;GO:0008168;GO:0008168;GO:0008168;GO:0008171;GO:0008171;GO:0008171;GO:0008757;GO:0008757;GO:0008938;GO:0008938;GO:0016740;GO:0019438;GO:0019438;GO:0032259;GO:0032259;GO:1901847;	-	-	Similar to S-adenosyl-L-methionine: beta-alanine N- methyltransferase (Fragment)
Os05g0366600	3725.77	2814.54	4637	1.64752	0.720293	9.80362e-05	0.00261536	5	17594979	17600507	+	2114	Os5bglu22	GO:0004553;GO:0004553;GO:0005975;GO:0005975;GO:0005975;GO:0008152;GO:0008422;GO:0008422;GO:0016787;GO:0016798;GO:0102483;GO:0102483;	K01188	[EC:3.2.1.21]	Similar to Hydroxyisourate hydrolase
Os01g0123800	2.2534	2.29501	2.21178	0.963732	-0.0532956	1	1	1	1335864	1337407	+	1161	-	GO:0005515;GO:0005634;GO:0005737;GO:0005737;GO:0006511;GO:0006511;GO:0006511;GO:0007275;GO:0007275;GO:0007275;GO:0008270;GO:0008270;GO:0008270;GO:0016567;GO:0016567;GO:0016740;	-	-	Seven-in-absentia protein, sina domain containing protein
Os02g0530300	16.9907	5.56083	28.4206	5.11086	2.35357	9.89546e-05	0.0026345	2	19488188	19488930	+	743	OsSAP5	GO:0003677;GO:0003677;GO:0003677;GO:0008270;GO:0008270;GO:0008270;GO:0046872;	-	-	Zinc finger, AN1-type domain containing protein
Os09g0557800	798.583	594.43	1002.74	1.68689	0.754362	9.91391e-05	0.00263674	9	22168447	22171513	+	1520	-	GO:0000139;GO:0005794;GO:0010008;GO:0016020;GO:0016020;GO:0016020;GO:0016021;GO:0016021;GO:0016021;GO:0016021;GO:0072657;GO:0072657;	K17086	-	Similar to transmembrane 9 superfamily protein member 4
Os11g0108800	98.0665	133.978	62.1545	0.463914	-1.10807	0.000100254	0.00266368	11	397403	401779	-	2355	-	GO:0000166;GO:0004672;GO:0004672;GO:0004675;GO:0005524;GO:0005524;GO:0005524;GO:0005524;GO:0005886;GO:0006468;GO:0006468;GO:0006468;GO:0016020;GO:0016021;GO:0016021;GO:0016301;GO:0016310;GO:0016740;	-	-	Similar to Protein kinase domain containing protein, expressed
Os09g0416600	185.97	125.242	246.699	1.96977	0.978027	0.00010152	0.00269459	9	14917136	14918733	+	1598	-	-	-	-	Conserved hypothetical protein
Os01g0123900	470.398	675.748	265.048	0.392228	-1.35023	0.392544	0.821582	1	1338241	1339098	-	858	RBBI2-2	GO:0004867;GO:0004867;GO:0004867;GO:0004867;GO:0005576;GO:0005576;GO:0010466;GO:0010951;GO:0030414;	-	-	Similar to Bowman-Birk type proteinase inhibitor (EBI)
Os03g0208700	130.673	175.757	85.5894	0.486977	-1.03808	0.00010341	0.00273921	3	5672848	5675991	+	1482	-	GO:0000079;GO:0000278;GO:0000307;GO:0005634;GO:0005737;GO:0006468;GO:0007049;GO:0007088;GO:0008284;GO:0016538;GO:0019901;GO:0045787;GO:0051301;	K06627	-	Similar to cyclin-A2
Os03g0638000	71.63	99.6694	43.5906	0.437352	-1.19313	0.000104269	0.00275917	3	24429236	24429946	-	711	-	GO:0005774;	-	-	Similar to Centromere protein-like protein (Fragment)
Os07g0631700	99.6731	30.7446	168.602	5.48395	2.45522	0.000105657	0.0027931	7	26208537	26209455	+	919	-	GO:0005509;GO:0005509;GO:0005509;GO:0005509;GO:0016020;GO:0016021;GO:0016021;	-	-	EF-Hand type domain containing protein
Os10g0536400	376.96	126.66	627.26	4.95233	2.30811	0.000106627	0.00281589	10	20886407	20892109	+	1004	OsF3H-2	-	-	-	Similar to Oxidoreductase, 2OG-Fe oxygenase family protein, expressed
Os02g0543000	927.663	312.07	1543.26	4.94522	2.30604	0.000106812	0.00281796	2	20165664	20166649	-	768	OsAsr1	-	-	-	Abscisic stress ripening protein 1
Os04g0272700	175.738	233.59	117.886	0.504672	-0.986583	0.000107864	0.00284284	4	11450578	11455774	+	5197	-	GO:0008194;GO:0008194;GO:0016740;GO:0016757;GO:0016758;GO:0008194;GO:0008194;GO:0008194;GO:0016740;GO:0016757;GO:0016758;GO:0043231;GO:0008194;GO:0008194;GO:0008194;GO:0016740;GO:0016757;GO:0016758;GO:0043231;	-	-	Hypothetical gene
Os06g0207000	380.337	224.568	536.106	2.38728	1.25537	0.000110415	0.00290715	6	5420936	5427251	+	2672	-	GO:0000166;GO:0004594;GO:0004594;GO:0004594;GO:0004594;GO:0004594;GO:0005524;GO:0005524;GO:0005524;GO:0005524;GO:0005634;GO:0005829;GO:0015937;GO:0015937;GO:0015937;GO:0015937;GO:0015937;GO:0016301;GO:0016310;GO:0016740;	K09680	[EC:2.7.1.33]	Fumble domain containing protein
Os01g0124000	321.458	581.971	60.9462	0.104724	-3.25534	0.323536	0.749638	1	1341368	1342277	-	910	RBBI2-1	GO:0004867;GO:0004867;GO:0004867;GO:0004867;GO:0005576;GO:0005576;GO:0010466;GO:0010951;GO:0030414;	-	-	Similar to Bowman Birk trypsin inhibitor
Os05g0365700	67.3067	32.224	102.389	3.17743	1.66786	0.000112668	0.00296052	5	17547345	17552419	+	3724	Os5bglu20	GO:0004553;GO:0004553;GO:0004553;GO:0005975;GO:0005975;GO:0005975;GO:0016787;	-	-	Glycoside hydrolase, family 1 protein
Os06g0253100	247.809	172.369	323.248	1.87533	0.907142	0.000112785	0.00296063	6	7940956	7941680	-	725	-	GO:0000302;GO:0005777;GO:0005782;GO:0006457;GO:0006457;GO:0009408;GO:0009408;GO:0009408;GO:0009651;GO:0009651;GO:0042542;GO:0042542;GO:0043621;GO:0043621;GO:0051082;GO:0051082;GO:0051259;GO:0051259;	K13993	-	Heat shock protein Hsp20 domain containing protein
Os11g0594000	10.5481	0.999174	20.0971	20.1137	4.33011	0.000112963	0.00296235	11	22625530	22627473	+	1837	-	GO:0005351;GO:0005887;GO:0008643;GO:0015293;GO:0016020;GO:0016020;GO:0016020;GO:0016021;GO:0016021;GO:0016021;GO:0022857;GO:0022857;GO:0055085;GO:0055085;	-	-	Sugar/inositol transporter domain containing protein
Os06g0647400	370.591	270.772	470.41	1.73729	0.796841	0.00011345	0.00297215	6	26456312	26461805	-	2058	OsProCP2	GO:0004180;GO:0006508;GO:0006508;GO:0006508;GO:0006508;GO:0008236;GO:0008236;GO:0008239;GO:0008239;GO:0016787;	K01285	[EC:3.4.16.2]	Similar to Lysosomal Pro-X carboxypeptidase
Os01g0124100	37.3237	13.3969	61.2505	4.57198	2.19282	2.62651e-07	1.64779e-05	1	1345118	1346047	-	930	RBBI3-2	GO:0004867;GO:0004867;GO:0004867;GO:0004867;GO:0005576;GO:0005576;GO:0010466;GO:0010951;GO:0030414;	-	-	Proteinase inhibitor I12, Bowman-Birk family protein
Os11g0168600	23.128	9.19847	37.0576	4.02867	2.0103	0.000113894	0.00297783	11	3315686	3316207	+	522	OsRLCK311	GO:0004672;GO:0004672;GO:0004672;GO:0005524;GO:0005524;GO:0005524;GO:0006468;GO:0006468;	-	-	Protein kinase, core domain containing protein
Os07g0641700	499.68	367.57	631.789	1.71883	0.781426	0.000114047	0.00297885	7	26705903	26707842	+	572	-	GO:0005524;GO:0005737;GO:0006457;GO:0006457;GO:0006457;GO:0016887;GO:0005524;GO:0005759;GO:0005759;GO:0006457;GO:0006457;GO:0016887;GO:0046872;GO:0051082;GO:0051082;GO:0051085;GO:0051085;GO:0051087;GO:0051087;	K04078	-	Similar to 10 kDa chaperonin (Protein CPN10) (Protein groES)
Os01g0124200	137.232	29.8504	244.614	8.19467	3.03469	0.00621217	0.0638854	1	1347665	1348723	-	1059	RBBI3-1	GO:0004867;GO:0004867;GO:0004867;GO:0004867;GO:0005576;GO:0005576;GO:0010466;GO:0010951;GO:0030414;	-	-	Similar to Bowman Birk trypsin inhibitor
Os07g0150901	62.1491	90.0275	34.2708	0.38067	-1.39339	0.000115975	0.00302318	7	2663551	2664031	-	481	-	-	-	-	Conserved hypothetical protein
Os02g0525900	136.272	73.6617	198.883	2.69995	1.43293	0.000116224	0.00302667	2	19219047	19224966	+	2768	-	GO:0000166;GO:0003987;GO:0003987;GO:0003987;GO:0003987;GO:0005524;GO:0005524;GO:0016208;GO:0016208;GO:0016874;GO:0019427;GO:0019427;GO:0003824;GO:0000166;GO:0003987;GO:0003987;GO:0003987;GO:0003987;GO:0005524;GO:0005524;GO:0016208;GO:0016208;GO:0016874;GO:0019427;GO:0019427;	K01895	[EC:6.2.1.1]	Similar to Acetyl-coenzyme A synthetase 2 (EC 6.2.1.1) (Acetate--CoA ligase 2) (Acyl-activating enzyme 2)
Os06g0705600	94.3857	128.479	60.2925	0.46928	-1.09148	0.000116351	0.00302697	6	29814603	29816743	+	1644	-	GO:0015333;GO:0016020;GO:0016020;GO:0016020;GO:0016021;GO:0016021;GO:0022857;GO:0022857;GO:0035673;GO:0055085;GO:0055085;GO:1904680;	K14638	-	Oligopeptide transporter domain containing protein
Os01g0124401	2.01665	3.27953	0.753761	0.229838	-2.12131	0.252578	0.668316	1	1353705	1354767	-	1063	RBBI3-3	GO:0004867;GO:0004867;GO:0004867;GO:0004867;GO:0005576;GO:0005576;GO:0010466;GO:0010951;GO:0030414;	-	-	Similar to Bowman-Birk type bran trypsin inhibitor
Os03g0805100	127.109	168.628	85.5901	0.507566	-0.978332	0.000117022	0.00303841	3	33605547	33612423	+	1634	-	GO:0004310;GO:0004310;GO:0004310;GO:0005789;GO:0005789;GO:0006696;GO:0008610;GO:0008610;GO:0009058;GO:0009058;GO:0016020;GO:0016021;GO:0016021;GO:0016021;GO:0016021;GO:0016740;GO:0016740;GO:0016740;GO:0016765;GO:0016765;GO:0016767;GO:0045338;GO:0045338;GO:0051996;GO:0051996;GO:0051996;	K00801	[EC:2.5.1.21]	Similar to Squalene synthase (EC 2.5.1.21)
Os08g0378900	205.308	125.488	285.127	2.27214	1.18405	0.000117171	0.00303926	8	17818457	17820510	-	843	OsTRXz	GO:0006662;GO:0006952;GO:0006952;GO:0008219;GO:0009295;GO:0009507;GO:0009507;GO:0009536;GO:0009579;GO:0009579;GO:0009657;GO:0009657;GO:0015035;GO:0015035;GO:0015036;GO:0016491;GO:0031347;GO:0034051;GO:0045454;GO:0045454;GO:0047134;GO:0006662;GO:0006952;GO:0006952;GO:0008219;GO:0009295;GO:0009507;GO:0009507;GO:0009507;GO:0009536;GO:0009579;GO:0009579;GO:0009579;GO:0009657;GO:0009657;GO:0015035;GO:…	-	-	Similar to Thioredoxin protein
Os01g0124550	0.669747	0	1.33949	Inf	Inf	0.481988	0.887679	1	1356759	1361044	+	2571	-	-	-	-	Hypothetical protein
Os08g0506000	153.398	204.279	102.518	0.501852	-0.994666	0.00011776	0.0030467	8	25023316	25026380	+	1792	-	GO:0004843;GO:0016579;GO:0018215;	-	-	Ovarian tumour, otubain domain containing protein
Os02g0814700	916.39	675.967	1156.81	1.71135	0.775131	0.000117806	0.0030467	2	34911047	34913456	+	697	-	GO:0003735;GO:0003735;GO:0003735;GO:0005840;GO:0005840;GO:0005840;GO:0006412;GO:0006412;GO:0022625;GO:0070180;	K02894	-	Similar to Ribosomal Pr 117 (Fragment)
Os04g0518800	6.23311	12.1314	0.334873	0.027604	-5.17898	0.000118046	0.00304989	4	25959399	25963504	+	1109	LABA1	GO:0005634;GO:0005634;GO:0005829;GO:0005829;GO:0009691;GO:0009691;GO:0009691;GO:0016787;GO:0016799;GO:0016799;GO:0102682;	K22522	[EC:3.2.2.-]	Cytokinin synthesis enzyme, Cytokinin-activating enzyme, Regulation of awn length and grain productio
Os01g0125550	13.8403	12.5802	15.1004	1.20033	0.263433	0.660205	0.985679	1	1401419	1403419	-	1380	-	-	-	-	Conserved hypothetical protein
Os08g0407200	2211.77	2750.69	1672.85	0.608156	-0.717486	0.000118976	0.00306787	8	19463943	19469181	+	3576	PAY1	-	-	-	Auxin polar transport and distribution, Plant architecture and grain yiel
Os08g0384700	102.672	139.881	65.4637	0.467997	-1.09543	0.00011941	0.00307546	8	18146416	18149369	-	1022	-	-	-	-	Hypothetical gene
Os06g0248600	7.29288	0.641061	13.9447	21.7525	4.44311	0.000119505	0.00307546	6	7722728	7723354	-	627	-	-	-	-	Conserved hypothetical protein
Os06g0611900	30073	36988.7	23157.3	0.626063	-0.675621	0.000119628	0.00307561	6	24399546	24404035	-	1836	-	GO:0003824;GO:0003824;GO:0004375;GO:0004375;GO:0004375;GO:0004375;GO:0005739;GO:0005960;GO:0006546;GO:0006546;GO:0009941;GO:0016491;GO:0016594;GO:0019464;GO:0030170;GO:0048046;GO:0055114;GO:0003824;GO:0003824;GO:0004375;GO:0004375;GO:0004375;GO:0005739;GO:0005960;GO:0006546;GO:0006546;GO:0009941;GO:0016594;GO:0019464;GO:0030170;GO:0048046;GO:0055114;	K00281	[EC:1.4.4.2]	Similar to Glycine decarboxylase P subunit
Os01g0125600	27.6692	34.8098	20.5286	0.589737	-0.761857	0.106485	0.424453	1	1404816	1406889	+	1470	-	GO:0030001;GO:0030001;GO:0046872;GO:0046872;GO:0046872;GO:0046872;	-	-	Heavy metal transport/detoxification protein domain containing protein
Os01g0125700	41.5585	33.6679	49.449	1.46873	0.55457	0.122501	0.460502	1	1410987	1413093	-	1258	-	-	-	-	Conserved hypothetical protein
Os12g0178700	135.323	89.623	181.023	2.01982	1.01423	0.000121484	0.00311416	12	3986839	3994495	-	2559	ARC5	GO:0000266;GO:0003924;GO:0003924;GO:0003924;GO:0003924;GO:0005525;GO:0005525;GO:0005737;GO:0005737;GO:0005777;GO:0005777;GO:0007623;GO:0007623;GO:0008017;GO:0008017;GO:0009507;GO:0009707;GO:0009707;GO:0010020;GO:0010020;GO:0016020;GO:0016020;GO:0016559;GO:0016559;GO:0042802;GO:0042802;	-	-	Similar to ARC5 (ACCUMULATION AND REPLICATION OF CHLOROPLAST 5); GTP binding / GTPase
Os01g0125800	5.96464	5.55669	6.37258	1.14683	0.197651	0.868378	1	1	1413839	1418982	+	2240	AIP1	GO:0005515;GO:0030042;GO:0030042;GO:0030836;GO:0030864;GO:0030864;GO:0042643;GO:0051015;GO:0051015;	K24736	-	Actin-interacting, WD40-repeat protein, Actin turnove
Os08g0321000	170.571	226.157	114.986	0.508434	-0.975867	0.000122035	0.00312218	8	13985121	13988121	-	1763	OsFLA3	GO:0046658;GO:0046658;GO:0046658;GO:0046658;	-	-	FAS1 domain domain containing protein
Os05g0592300	24.1196	37.8577	10.3815	0.274225	-1.86657	0.000122921	0.00314088	5	29507007	29509972	+	1968	-	GO:0016702;GO:0016702;GO:0016702;GO:0017172;GO:0017172;GO:0046872;GO:0055114;GO:0016702;GO:0016702;GO:0016702;GO:0017172;GO:0017172;GO:0046872;GO:0055114;	K23953	[EC:1.13.11.-]	Protein of unknown function DUF1637 family protein
Os01g0125900	1061.92	1082.11	1041.72	0.96268	-0.054872	0.791193	1	1	1421693	1427650	+	3561	OsUBC34	GO:0005829;GO:0005829;GO:0016567;GO:0061631;GO:0061631;	K10581	[EC:2.3.2.24]	Ubiquitin-conjugating enzyme/RWD-like domain containing protein
Os06g0281300	101.826	53.6475	150.005	2.79612	1.48342	0.000123404	0.00314801	6	9830473	9832981	-	2509	-	GO:0008168;GO:0008168;GO:0008168;GO:0008171;GO:0008171;GO:0016740;GO:0032259;	-	-	Similar to O-methyltransferase ZRP4
Os06g0498400	3925.89	4861.93	2989.86	0.614954	-0.70145	0.00012422	0.00316217	6	17489516	17500476	+	4470	-	GO:0005524;GO:0005524;GO:0005524;GO:0016301;GO:0016301;GO:0016301;GO:0016310;GO:0016310;GO:0003729;GO:0005524;GO:0005524;GO:0005524;GO:0005739;GO:0005739;GO:0005983;GO:0005983;GO:0009507;GO:0009570;GO:0009570;GO:0009610;GO:0009631;GO:0009631;GO:0009941;GO:0009941;GO:0016301;GO:0016301;GO:0016310;GO:0016310;GO:0050521;	K08244	[EC:2.7.9.4]	Similar to Alpha-glucan water dikinase, chloroplast precursor (EC 2.7.9.4) (Starch-related R1 protein)
Os09g0432300	60.9467	28.4336	93.4597	3.28695	1.71675	0.000124295	0.00316217	9	15868300	15869024	-	725	-	GO:0005524;GO:0005524;GO:0005524;GO:0016887;GO:0016887;	-	-	Similar to AAA-type ATPase family protein
Os04g0523100	137.576	181.862	93.2902	0.512972	-0.963048	0.000124321	0.00316217	4	26168660	26173714	-	2374	-	-	-	-	Similar to OSIGBa0153E02-OSIGBa0093I20.5 protein
Os05g0576500	141.242	65.2508	217.234	3.32921	1.73518	0.000125679	0.00319362	5	28705384	28708590	-	2650	-	-	-	-	Hypothetical conserved gene
Os01g0126000	0.262757	0	0.525514	Inf	Inf	0.78461	1	1	1433755	1434955	-	1131	-	-	-	-	Hypothetical gene
Os08g0423600	27.881	9.72345	46.0385	4.73479	2.2433	0.000128102	0.00324856	8	20312492	20314719	+	924	OsalphaCA4	GO:0004089;GO:0004089;GO:0004089;GO:0004089;GO:0006730;GO:0008270;GO:0008270;GO:0008270;GO:0008270;GO:0016020;GO:0016021;GO:0016021;GO:0016829;GO:0016836;GO:0046872;	K01674	[EC:4.2.1.1]	Similar to carbonic anhydrase
Os08g0256000	81.7511	51.1409	112.361	2.19709	1.13559	0.000128213	0.00324856	8	9507285	9508548	-	1264	-	GO:0016021;	-	-	Conserved hypothetical protein
Os01g0126100	6.69753	5.2403	8.15476	1.55616	0.637994	0.508088	0.906117	1	1433996	1436809	+	2150	OsLPR1	GO:0005507;GO:0005507;GO:0005507;GO:0005783;GO:0005789;GO:0005789;GO:0016020;GO:0016491;GO:0016491;GO:0016491;GO:0016491;GO:0016722;GO:0046872;GO:0055114;	-	-	Multicopper oxidas
Os01g0126200	1539.31	1196.83	1881.79	1.57232	0.652891	0.00511384	0.0556223	1	1437163	1445599	+	2214	OsLPR2	GO:0005507;GO:0005507;GO:0005507;GO:0005783;GO:0005789;GO:0005789;GO:0016020;GO:0016491;GO:0016491;GO:0016491;GO:0016491;GO:0016722;GO:0046872;GO:0055114;	-	-	Multicopper oxidas
Os02g0104100	35.4187	54.1498	16.6877	0.308177	-1.69817	0.000129108	0.00326176	2	199223	204482	+	814	-	GO:0000977;GO:0000977;GO:0000977;GO:0000978;GO:0000981;GO:0000981;GO:0003677;GO:0003677;GO:0003677;GO:0003700;GO:0003700;GO:0005634;GO:0005634;GO:0005634;GO:0005634;GO:0006355;GO:0006355;GO:0006357;GO:0007275;GO:0008134;GO:0043565;GO:0044212;GO:0045944;GO:0045944;GO:0046983;GO:0046983;GO:0046983;	-	-	Similar to MADS-box transcription factor TaAGL18
Os02g0621800	125.769	81.6338	169.905	2.08131	1.05749	0.00012924	0.00326176	2	24749451	24754760	-	2726	HWH1	GO:0016020;GO:0016020;GO:0016021;GO:0016491;GO:0016614;GO:0016614;GO:0046577;GO:0046577;GO:0046577;GO:0046577;GO:0050660;GO:0050660;GO:0050660;GO:0055114;	K17756	[EC:1.1.3.20]	Glucose-methanol-choline (GMC) oxidoreductase family protein, Hybrid breakdown (HB
Os02g0128000	78.1853	107.025	49.346	0.461071	-1.11694	0.000129356	0.00326176	2	1450233	1450766	+	534	-	GO:0000302;GO:0005737;GO:0005737;GO:0006457;GO:0006457;GO:0009408;GO:0009408;GO:0009651;GO:0009651;GO:0042542;GO:0042542;GO:0043621;GO:0043621;GO:0051082;GO:0051082;GO:0051259;GO:0051259;	K13993	-	Similar to Cytosolic class I small heat shock protein 6 (Fragment)
Os08g0101700	1343.66	1668.59	1018.72	0.610526	-0.711875	0.000130495	0.00328732	8	95831	96937	-	1107	-	GO:0016020;GO:0016021;GO:0016021;GO:0016491;GO:0016491;GO:0016491;GO:0046872;	K08360	[EC:7.2.1.3]	Similar to Cytochrome b561 (Fragment)
Os02g0793700	1337.71	1677.12	998.291	0.59524	-0.748456	0.000131571	0.00330827	2	33727087	33727811	+	725	OsSBP	GO:0012505;GO:0016020;	K17278	-	Similar to Membrane steroid-binding protein 1
Os06g0250600	120.367	160.672	80.0617	0.498293	-1.00493	0.000131579	0.00330827	6	7799085	7806567	-	3025	OsK5.2	GO:0005216;GO:0005216;GO:0005244;GO:0005249;GO:0005249;GO:0005267;GO:0005515;GO:0006811;GO:0006811;GO:0006811;GO:0006813;GO:0006813;GO:0006813;GO:0016020;GO:0016020;GO:0016020;GO:0016021;GO:0016021;GO:0034765;GO:0034765;GO:0055085;GO:0055085;GO:0071805;	K21867	-	Outward Shaker K<sup>+</sup> channel, K<sup>+</sup> release by guard cells for stomatal closure, K<sup>+</sup> translocation toward the shoot
Os08g0425500	51.2125	73.2571	29.1679	0.398159	-1.32858	0.000132114	0.00331855	8	20450032	20452270	-	1690	-	GO:0004439;GO:0004439;GO:0016787;GO:0034485;GO:0034485;GO:0046856;GO:0046856;GO:0046856;	-	-	Endonuclease/exonuclease/phosphatase domain containing protein
Os11g0167800	7389.82	9367.72	5411.91	0.577719	-0.79156	0.000132723	0.00333064	11	3278451	3279419	-	850	OsASR5	GO:0005634;GO:0005737;GO:0006355;GO:0006979;GO:0009414;GO:0010044;GO:0043565;	-	-	Similar to Anth (Pollen-specific desiccation- associated LLA23 protein)
Os08g0215300	1742.12	2169.62	1314.62	0.605922	-0.722797	0.000133052	0.00333572	8	6734412	6739686	+	3492	-	-	-	-	Conserved hypothetical protein
Os10g0371100	27.1201	41.7416	12.4986	0.299427	-1.73972	0.000133408	0.00334143	10	11731475	11732720	+	1246	OsERF_051	GO:0003677;GO:0003677;GO:0003677;GO:0003700;GO:0003700;GO:0003700;GO:0005634;GO:0005634;GO:0005634;GO:0006355;GO:0006355;GO:0043565;GO:0043565;	-	-	Similar to AP2 domain containing protein, expressed
Os12g0583500	864.517	1081.58	647.448	0.598611	-0.74031	0.000135067	0.00337976	12	24218375	24224960	-	4743	-	GO:0005515;GO:0016567;	-	-	BTB domain containing protein
Os03g0276500	14258.4	10683.2	17833.6	1.66931	0.739248	0.000136965	0.00342399	3	9370160	9373067	+	2251	OsHsp71.1	GO:0000166;GO:0005524;GO:0005524;GO:0005524;GO:0005524;GO:0005737;GO:0005737;GO:0006986;GO:0016887;GO:0016887;GO:0016887;GO:0031072;GO:0034605;GO:0034620;GO:0034620;GO:0042026;GO:0042026;GO:0042623;GO:0044183;GO:0044183;GO:0051082;GO:0051082;GO:0051085;GO:0051085;GO:0051787;GO:0051787;	K03283	-	Similar to Heat shock protein 70
Os03g0756500	7.93703	14.7854	1.08863	0.0736289	-3.76358	0.000137719	0.00343957	3	31226163	31230517	-	1251	-	GO:0005634;GO:0005634;GO:0006368;GO:0006368;GO:0006368;GO:0016570;GO:0016570;GO:0016593;GO:0016593;GO:0016593;GO:0032968;GO:0032968;GO:1990269;GO:1990269;	K15177	-	Similar to PAF1 complex component
Os10g0370000	773.237	970.216	576.258	0.593948	-0.751591	0.000138933	0.00346368	10	11629686	11634486	-	1936	OsPP2C71	GO:0004721;GO:0004721;GO:0004722;GO:0006470;GO:0016311;GO:0016787;GO:0016791;GO:0016791;GO:0046872;GO:0046872;GO:0106306;GO:0106306;GO:0106307;GO:0106307;GO:0004721;GO:0004721;GO:0004722;GO:0006470;GO:0016311;GO:0016787;GO:0016791;GO:0016791;GO:0046872;GO:0046872;GO:0106306;GO:0106306;GO:0106307;GO:0106307;	-	-	Protein phosphatase 2C-related domain containing protein
Os07g0572400	30.0139	45.5683	14.4595	0.317315	-1.65601	0.000138949	0.00346368	7	23110169	23111254	+	978	-	-	-	-	Conserved hypothetical protein
Os09g0129800	5.08259	0	10.1652	Inf	Inf	0.000139144	0.00346525	9	2306101	2306565	-	465	-	GO:0016021;	-	-	Conserved hypothetical protein
Os03g0684800	22.7645	36.1057	9.42332	0.260993	-1.93792	0.000139905	0.00348091	3	27302095	27303953	+	1724	-	-	-	-	Conserved hypothetical protein
Os10g0572100	338.143	431.629	244.657	0.566823	-0.819029	0.000140209	0.00348515	10	22682292	22684755	-	1890	OsALMT2	GO:0009705;GO:0009705;GO:0015743;GO:0015743;GO:0016020;GO:0016021;GO:0016021;	-	-	Uncharacterised protein family UPF0005 domain containing protein
Os06g0225300	452.083	271.842	632.325	2.32608	1.2179	0.000140635	0.00349245	6	6484167	6488553	-	2512	OsSERK3	GO:0000166;GO:0004672;GO:0004672;GO:0004674;GO:0004675;GO:0005515;GO:0005524;GO:0005524;GO:0005524;GO:0005524;GO:0005886;GO:0005886;GO:0006468;GO:0006468;GO:0006468;GO:0009742;GO:0009742;GO:0016020;GO:0016021;GO:0016021;GO:0016301;GO:0016310;GO:0016740;GO:0106310;GO:0106310;GO:0106311;GO:0106311;GO:0000166;GO:0004672;GO:0004672;GO:0004674;GO:0004675;GO:0005515;GO:0005524;GO:0005524;GO:0005524;GO:…	K13418	-	Similar to SERK1 (Fragment)
Os06g0644700	115.261	76.748	153.774	2.00362	1.00261	0.000141469	0.00350981	6	26312771	26315057	-	2260	OsATL1	GO:0003333;GO:0003333;GO:0005774;GO:0005774;GO:0005789;GO:0005789;GO:0005886;GO:0006865;GO:0015171;GO:0015171;GO:0016020;GO:0016021;GO:0016021;	-	-	Amino acid transporter, transmembrane domain containing protein
Os06g0529900	24.4449	39.0637	9.82603	0.251539	-1.99115	0.000142012	0.00351997	6	19701309	19702347	+	1024	-	-	-	-	Hypothetical conserved gene
Os05g0267100	679.86	853.009	506.71	0.594027	-0.751401	0.00014222	0.00352179	5	10537478	10546650	-	3379	-	-	-	-	Similar to Transporter-like protein
Os02g0622500	595.866	752.382	439.351	0.583946	-0.776092	0.000144933	0.00358376	2	24783201	24786542	-	2382	-	GO:0003729;	-	-	Conserved hypothetical protein
Os05g0101600	327.761	413.222	242.3	0.586369	-0.77012	0.000144996	0.00358376	5	101403	104149	-	2012	-	GO:0004497;GO:0004497;GO:0004497;GO:0005506;GO:0005506;GO:0007275;GO:0007275;GO:0010268;GO:0016021;GO:0016125;GO:0016125;GO:0016132;GO:0016132;GO:0016491;GO:0016491;GO:0016705;GO:0016705;GO:0020037;GO:0020037;GO:0020037;GO:0046872;GO:0055114;GO:0055114;	-	-	Cytochrome P450 family protein
Os03g0163200	178.278	231.972	124.584	0.537066	-0.896828	0.000145718	0.00359821	3	3424904	3426962	+	1983	-	GO:0016020;GO:0016021;GO:0016021;	-	-	Protein of unknown function DUF247, plant family protein
Os06g0692700	78.9638	49.4869	108.441	2.1913	1.13179	0.000148194	0.00365592	6	28905577	28909024	-	2672	-	-	-	-	Conserved hypothetical protein
Os04g0503100	74.2179	102.804	45.6317	0.44387	-1.17179	0.000148931	0.00367063	4	25118238	25120545	-	1209	-	-	-	-	Conserved hypothetical protein
Os01g0126401	35.0346	31.2706	38.7986	1.24074	0.311196	0.417268	0.843181	1	1445541	1449450	-	3910	-	-	-	-	Hypothetical gene
Os03g0620400	21.1023	34.026	8.17855	0.240362	-2.05672	0.000149333	0.00367063	3	23523560	23528315	+	3891	-	GO:0003677;	-	-	Hypothetical conserved gene
Os03g0644400	482.61	620.87	344.35	0.554624	-0.850417	0.00014935	0.00367063	3	24850181	24854377	-	2277	OsProT	GO:0005886;GO:0006865;GO:0016020;GO:0016021;GO:0016021;GO:0003333;GO:0005886;GO:0005886;GO:0005886;GO:0006865;GO:0015171;GO:0016020;GO:0016021;GO:0016021;	-	-	Amino acid permease
Os01g0126600	18.9938	19.2864	18.7012	0.969657	-0.0444531	0.986784	1	1	1446849	1450473	+	2278	OsFDML2	GO:0031047;GO:0031047;GO:0031047;	-	-	Paralog of FACTOR OF DNA METHYLATION LIKE
Os06g0521500	8.44904	1.3197	15.5784	11.8044	3.56126	0.000152024	0.00372935	6	19205574	19207119	-	1375	prx83	GO:0004601;GO:0004601;GO:0004601;GO:0004601;GO:0005576;GO:0005576;GO:0006979;GO:0006979;GO:0006979;GO:0006979;GO:0016491;GO:0020037;GO:0020037;GO:0020037;GO:0020037;GO:0042744;GO:0042744;GO:0042744;GO:0046872;GO:0046872;GO:0055114;GO:0098869;GO:0004601;GO:0004601;GO:0004601;GO:0004601;GO:0005576;GO:0005576;GO:0006979;GO:0006979;GO:0006979;GO:0006979;GO:0016491;GO:0020037;GO:0020037;GO:0020037;GO:…	K00430	[EC:1.11.1.7]	Haem peroxidase family protein
Os07g0542600	67.9034	36.8177	98.989	2.68862	1.42687	0.000154823	0.00379446	7	21441037	21444823	-	2017	-	GO:0000166;GO:0004672;GO:0004672;GO:0004674;GO:0004674;GO:0005524;GO:0005524;GO:0005524;GO:0005524;GO:0005886;GO:0005886;GO:0006468;GO:0006468;GO:0006468;GO:0006468;GO:0016020;GO:0016301;GO:0016310;GO:0016740;	-	-	Similar to receptor-like protein kinase RK20-1
Os05g0116100	625.012	778.576	471.447	0.605525	-0.723743	0.000155013	0.00379557	5	877099	880445	-	1053	OsDHAR1	GO:0004364;GO:0004364;GO:0005515;GO:0005737;GO:0005829;GO:0005829;GO:0006749;GO:0006749;GO:0009636;GO:0010731;GO:0010731;GO:0016491;GO:0016740;GO:0033355;GO:0033355;GO:0045174;GO:0045174;GO:0045174;GO:0045174;GO:0098869;GO:0098869;	K21888	-	Dehydroascorbate reductase
Os12g0635500	307.127	224.524	389.731	1.73581	0.795612	0.000155589	0.00380613	12	27243709	27246146	+	1569	-	GO:0008375;GO:0016020;GO:0016020;GO:0016020;GO:0016021;GO:0016021;GO:0016740;GO:0016757;GO:0016757;	-	-	Protein of unknown function DUF266, plant domain containing protein
Os11g0695800	17.1391	28.5634	5.71473	0.200072	-2.32141	0.000155895	0.00381006	11	28451238	28454914	-	3565	MRKc	GO:0005515;GO:0005886;GO:0016020;	-	-	Similar to Receptor kinase MRKc
Os07g0419500	314.027	408.552	219.501	0.537267	-0.896289	0.000157339	0.00384177	7	13399139	13411985	+	2139	-	GO:0005975;GO:0005975;GO:0005975;GO:0008194;GO:0008194;GO:0008194;GO:0016740;GO:0016758;GO:0016758;GO:0030259;GO:0030259;GO:0030259;GO:0043231;	K05841	[EC:2.4.1.173]	Similar to UDP-glucose:sterol glucosyltransferase
Os05g0324700	59.8193	23.3492	96.2894	4.12388	2.044	0.000158457	0.00386546	5	15077683	15078347	-	665	-	GO:0010227;	-	-	Conserved hypothetical protein
Os04g0295400	722.408	904.807	540.008	0.596821	-0.74463	0.000158688	0.0038675	4	12989808	12996145	+	6245	-	GO:0030246;GO:0030246;GO:0030246;GO:0030246;	-	-	Hypothetical conserved gene
Os07g0589000	162.532	110.558	214.506	1.94021	0.956214	0.000159847	0.00389214	7	23996515	23997565	+	961	-	GO:0007275;GO:0010468;	-	-	Lateral organ boundaries, LOB domain containing protein
Os03g0752400	250.712	320.603	180.82	0.563999	-0.826234	0.000160682	0.00390884	3	31018672	31019582	-	911	-	-	-	-	Hypothetical conserved gene
Os03g0255900	42.6228	13.3686	71.877	5.37657	2.42669	0.000161463	0.0039242	3	8241532	8242113	-	582	-	GO:0016021;	-	-	Conserved hypothetical protein
Os01g0126900	5.55795	7.25236	3.86353	0.532728	-0.90853	0.336889	0.762258	1	1486400	1488897	+	1909	OsLPR4	GO:0005507;GO:0016491;GO:0055114;	-	-	Multicopper oxidas
Os03g0849800	225.049	156.721	293.377	1.87197	0.904558	0.000163945	0.00397714	3	35753369	35757214	+	1153	-	GO:0016020;GO:0016021;GO:0016021;	-	-	Nucleotide-diphospho-sugar transferase domain containing protein
Os06g0634100	44.2026	64.9111	23.4942	0.361944	-1.46616	0.000167564	0.00406118	6	25711868	25714678	-	2709	-	GO:0000373;GO:0003964;GO:0003964;GO:0005739;GO:0005739;GO:0005739;GO:0006278;GO:0006315;GO:0006315;GO:0006397;GO:0006397;GO:0007005;GO:0009845;GO:0032885;GO:0090351;GO:0090615;GO:0090615;GO:0090615;GO:1900864;	-	-	RNA-directed DNA polymerase (reverse transcriptase) domain containing protein
Os01g0127200	1.62671	3.25341	0	0	-Inf	0.0693364	0.326324	1	1497241	1500606	-	2288	OsLPR5	GO:0005507;GO:0005507;GO:0005507;GO:0005783;GO:0005789;GO:0005789;GO:0016020;GO:0016491;GO:0016491;GO:0016491;GO:0016491;GO:0016722;GO:0046872;GO:0055114;	-	-	Multicopper oxidase, Maintenance of Pi homeostasi
Os06g0111400	775.902	580.272	971.531	1.67427	0.743533	0.00016902	0.00408892	6	634262	640450	-	3462	-	GO:0001664;GO:0001664;GO:0003924;GO:0003924;GO:0003924;GO:0003924;GO:0005525;GO:0005834;GO:0005834;GO:0007165;GO:0007165;GO:0007165;GO:0007186;GO:0007186;GO:0007188;GO:0007188;GO:0019001;GO:0019001;GO:0031683;GO:0031683;GO:0031683;GO:0003924;GO:0003924;GO:0003924;GO:0005525;GO:0007165;GO:0007165;GO:0007165;GO:0007186;GO:0007186;GO:0019001;GO:0019001;GO:0031683;GO:0031683;	-	-	Guanine nucleotide binding protein (G-protein), alpha subunit family protein
Os11g0147500	40.1311	66.4498	13.8124	0.207862	-2.26631	0.000169941	0.00410742	11	2168334	2171145	+	2322	-	GO:0030001;GO:0030001;GO:0046872;GO:0046872;GO:0046872;GO:0046872;GO:0030001;GO:0030001;GO:0046872;GO:0046872;GO:0046872;GO:0046872;	-	-	Heavy metal transport/detoxification protein domain containing protein
Os01g0127300	504.859	432.363	577.354	1.33535	0.417216	0.0543254	0.280829	1	1504037	1508057	-	1695	OsABCI4	GO:0009507;GO:0009536;GO:0009570;GO:0009570;GO:0009793;GO:0009793;GO:0010027;GO:0016226;GO:0016226;GO:0016226;	K09015	-	SufBD family protein
Os04g0206200	3258.39	4011.79	2504.99	0.624408	-0.67944	0.000173608	0.0041883	4	7136795	7140421	-	3300	-	GO:0000166;GO:0000723;GO:0000723;GO:0000723;GO:0003678;GO:0003678;GO:0003678;GO:0004386;GO:0004386;GO:0004386;GO:0005524;GO:0005524;GO:0005524;GO:0005524;GO:0005657;GO:0006260;GO:0006260;GO:0006281;GO:0006281;GO:0006281;GO:0006281;GO:0006310;GO:0006310;GO:0006974;GO:0016787;GO:0016887;GO:0032508;GO:0032508;GO:0043141;GO:0000166;GO:0000723;GO:0000723;GO:0000723;GO:0003678;GO:0003678;GO:0003678;GO:…	-	-	DNA helicase domain containing protein
Os02g0704966	177.76	235.091	120.429	0.512266	-0.965036	0.000174688	0.0042105	2	29088540	29093146	-	2834	-	GO:0003677;GO:0003677;GO:0003677;GO:0003689;GO:0005634;GO:0005634;GO:0005663;GO:0005663;GO:0006260;GO:0006260;GO:0006261;GO:0006261;GO:0006281;	-	-	Hypothetical conserved gene
Os09g0530275	13.3771	23.1672	3.58697	0.15483	-2.69125	0.000175254	0.00422027	9	20768633	20771680	+	1308	OsCYP71AK1	GO:0004497;GO:0005506;GO:0005506;GO:0016020;GO:0016020;GO:0016021;GO:0016491;GO:0016705;GO:0016705;GO:0016709;GO:0016709;GO:0020037;GO:0020037;GO:0020037;GO:0046872;GO:0055114;	-	-	Cytochrome P450 domain containing protein
Os10g0412600	555.802	701.896	409.708	0.583717	-0.776659	0.000175756	0.00422793	10	14395000	14397752	+	1527	-	-	-	-	Conserved hypothetical protein
Os10g0495900	49.833	27.633	72.0331	2.60678	1.38227	0.000175895	0.00422793	10	18869929	18872891	+	777	-	GO:0016020;GO:0016021;GO:0016021;	-	-	Protein of unknown function DUF1218 family protein
Os12g0629300	4.80044	0	9.60088	Inf	Inf	0.000176232	0.00423214	12	26922175	26922699	-	525	-	GO:0005576;GO:0006952;	-	-	Similar to Thaumatin-like protein
Os01g0127400	149.728	107.909	191.547	1.77509	0.82789	0.00165673	0.0242899	1	1508213	1510771	+	1383	-	-	-	-	Protein of unknown function DUF3326 domain containing protein
Os05g0414800	48.1402	26.0459	70.2345	2.69656	1.43112	0.000176869	0.00423969	5	20289287	20289764	+	478	-	-	-	-	Hypothetical gene
Os10g0527800	29.351	7.1896	51.5123	7.16484	2.84094	0.000177069	0.00423989	10	20498004	20499096	+	987	OsGSTU12	GO:0004364;GO:0005515;GO:0005737;GO:0005737;GO:0006749;GO:0006749;GO:0006749;GO:0016740;	-	-	Similar to Tau class GST protein 3
Os10g0522601	146.557	193.498	99.6167	0.514821	-0.957858	0.000177292	0.00423989	10	20263310	20267568	+	2135	-	GO:0005515;	-	-	Armadillo-like helical domain containing protein
Os04g0622501	88.4416	56.6022	120.281	2.12502	1.08748	0.000177363	0.00423989	4	31635735	31639598	-	3864	-	-	-	-	Hypothetical gene
Os09g0526700	998.398	1245.88	750.919	0.602723	-0.730432	0.000177777	0.00424548	9	20600616	20603003	-	1430	OsUGE3	GO:0003723;GO:0003978;GO:0003978;GO:0003978;GO:0003978;GO:0005829;GO:0005829;GO:0005975;GO:0006012;GO:0006012;GO:0006012;GO:0006364;GO:0016853;GO:0019388;GO:0033499;GO:0003723;GO:0003978;GO:0003978;GO:0003978;GO:0003978;GO:0005829;GO:0005829;GO:0005975;GO:0006012;GO:0006012;GO:0006012;GO:0006364;GO:0016853;GO:0019388;GO:0033499;	K01784	[EC:5.1.3.2]	Similar to UDP-glucose 4-epimerase (EC 5.1.3.2) (Galactowaldenase) (UDP-galactose 4-epimerase)
Os02g0611800	567.778	422.929	712.628	1.68498	0.752732	0.00017792	0.00424548	2	24080704	24084615	+	1716	OsHCT2	GO:0016740;GO:0016746;GO:0016747;GO:0016747;GO:0016747;	K25042	[EC:2.3.1.302]	Similar to Hydroxyanthranilate hydroxycinnamoyltransferase 3
Os02g0186400	555.51	696.665	414.355	0.59477	-0.749597	0.000178495	0.00425532	2	4803290	4806457	-	2603	-	GO:0007131;	-	-	Spectrin repeat containing protein
Os03g0161900	6376.43	7866.75	4886.11	0.621108	-0.687083	0.000179295	0.00427052	3	3342254	3344547	+	2294	HSFA2D	GO:0003700;GO:0006355;GO:0043565;GO:0016020;GO:0016021;GO:0016021;	-	-	Similar to Isoform 2 of Heat stress transcription factor A-2d
Os08g0446200	29.4375	45.0757	13.7993	0.306136	-1.70776	0.0001821	0.00432634	8	21756526	21762118	-	3774	-	GO:0000166;GO:0004672;GO:0004672;GO:0004674;GO:0005515;GO:0005524;GO:0005524;GO:0005524;GO:0005524;GO:0005886;GO:0006468;GO:0006468;GO:0016020;GO:0016021;GO:0016021;GO:0016301;GO:0016310;GO:0016740;	-	-	Similar to Receptor-like protein kinase precursor (EC 2.7.1.37). Splice isoform INRPK1a
Os12g0574700	69.9683	41.7356	98.201	2.35293	1.23446	0.000182115	0.00432634	12	23717571	23719674	-	2104	-	GO:0000166;GO:0002229;GO:0002229;GO:0002229;GO:0004672;GO:0004672;GO:0004675;GO:0004675;GO:0005524;GO:0005524;GO:0005524;GO:0005524;GO:0005886;GO:0005886;GO:0005886;GO:0005886;GO:0006468;GO:0006468;GO:0006952;GO:0007178;GO:0016020;GO:0016021;GO:0016021;GO:0016301;GO:0016310;GO:0016740;GO:0030246;GO:0030246;GO:0030246;GO:0042742;GO:0042742;GO:0042742;	-	-	Similar to lectin-like receptor kinase 7
Os05g0495200	157.334	208.846	105.822	0.506697	-0.980804	0.000182134	0.00432634	5	24321040	24322728	-	1689	OsbZIP44	GO:0000978;GO:0000981;GO:0003700;GO:0003700;GO:0003700;GO:0006355;GO:0006355;GO:0006357;GO:0000978;GO:0000981;GO:0003700;GO:0003700;GO:0003700;GO:0006355;GO:0006355;GO:0006357;	-	-	Basic leucine zipper domain containing protein
Os01g0127450	17.4301	14.8647	19.9955	1.34516	0.427783	0.513165	0.910414	1	1511964	1512646	+	573	-	GO:0000976;GO:0005634;GO:0005634;GO:0030154;GO:0043565;GO:0044212;	K09422	-	Similar to MYBL2 (ARABIDOPSIS MYB-LIKE 2); DNA binding / transcription factor
Os10g0389300	194.167	43.5021	344.833	7.92681	2.98674	0.000183738	0.00435656	10	12890904	12894595	-	3692	OsRCCR2	GO:0051743;GO:0051743;GO:0051743;	K13545	[EC:1.3.7.12]	Similar to Red chlorophyll catabolite reductase (Fragment)
Os02g0291000	6.85094	13.1764	0.525514	0.0398831	-4.64808	0.00018573	0.00439979	2	11015828	11017808	-	642	OsCBL7	GO:0005509;GO:0005509;GO:0005509;GO:0005886;GO:0005886;GO:0016020;GO:0046872;	K06268	-	Calcineurin B (Fragment)
Os02g0782200	856.414	1076.24	636.583	0.591485	-0.757587	0.000187345	0.00443288	2	33159664	33168993	-	2600	-	GO:0000289;GO:0000932;GO:0000932;GO:0005634;GO:0006355;GO:0006355;GO:0006355;GO:0017148;GO:0030015;GO:0030015;GO:0030015;GO:0030015;GO:0005634;GO:0006355;GO:0006355;GO:0006355;GO:0030015;GO:0030015;	K12605	-	Similar to NOT2/NOT3/NOT5 family protein, expressed
Os04g0458300	85.2811	34.0205	136.542	4.01351	2.00486	0.000187488	0.00443288	4	22893849	22898645	+	1329	GalM4	GO:0003824;GO:0003824;GO:0004034;GO:0004034;GO:0004034;GO:0004034;GO:0005975;GO:0005975;GO:0005975;GO:0006006;GO:0006006;GO:0016853;GO:0016853;GO:0016853;GO:0019318;GO:0019318;GO:0019318;GO:0030246;GO:0030246;GO:0033499;GO:0033499;GO:0003824;GO:0003824;GO:0004034;GO:0004034;GO:0004034;GO:0004034;GO:0005975;GO:0005975;GO:0005975;GO:0006006;GO:0006006;GO:0016853;GO:0016853;GO:0016853;GO:0019318;GO:…	K01785	[EC:5.1.3.3]	Similar to OSIGBa0097P08.2 protein
Os01g0127500	0.169661	0.339322	0	0	-Inf	1	1	1	1513138	1514432	+	1209	-	GO:0003824;GO:0003824;GO:0016491;GO:0016616;GO:0016616;GO:0050662;	-	-	NAD(P)-binding domain containing protein
Os01g0127600	3.85997	6.52467	1.19526	0.183191	-2.44858	0.144746	0.505031	1	1515837	1516714	+	878	-	GO:0004867;GO:0004867;GO:0004867;GO:0004867;GO:0005576;GO:0005576;GO:0010466;GO:0010951;GO:0030414;	-	-	Similar to Bowman-Birk type proteinase inhibitor D- II precursor (IV)
Os12g0450500	99.3317	133.755	64.9086	0.485281	-1.04311	0.000190094	0.00448293	12	15472945	15475350	-	1193	-	-	-	-	Hypothetical conserved gene
Os01g0127700	440.11	165.295	714.925	4.32513	2.11274	0.0291251	0.185873	1	1518247	1521601	+	3253	OsRLCK19	-	-	-	Conserved hypothetical protein
Os07g0511500	137.747	185.261	90.2335	0.487061	-1.03783	0.000193314	0.0045507	7	19538543	19545805	+	2437	-	GO:0000166;GO:0005524;GO:0005524;GO:0005524;GO:0005524;GO:0070615;	K15083	-	Zinc finger, RING/FYVE/PHD-type domain containing protein
Os12g0133100	135.726	204.487	66.9638	0.327472	-1.61056	0.000194536	0.00457534	12	1606119	1620843	-	2985	OsZIFL12	GO:0016020;GO:0016021;GO:0016021;GO:0022857;GO:0022857;GO:0055085;GO:0055085;GO:0016020;GO:0016021;GO:0016021;GO:0022857;GO:0022857;GO:0055085;GO:0055085;	-	-	Major facilitator superfamily protein
Os01g0127900	47.8841	38.9476	56.8205	1.4589	0.544877	0.130594	0.477243	1	1534135	1539601	+	1705	-	GO:0000032;GO:0000032;GO:0004476;GO:0004476;GO:0004476;GO:0004476;GO:0004476;GO:0005829;GO:0005975;GO:0005975;GO:0005975;GO:0006486;GO:0006486;GO:0008270;GO:0008270;GO:0008270;GO:0009298;GO:0009298;GO:0009298;GO:0009298;GO:0016853;GO:0046872;	K01809	[EC:5.3.1.8]	Mannose-6-phosphate isomerase domain containing protein
Os09g0268800	4.6681	0	9.33621	Inf	Inf	0.000197747	0.00464254	9	5159460	5160554	+	1095	-	-	-	-	Conserved hypothetical protein
Os12g0634700	19.5185	31.7082	7.32888	0.231135	-2.11319	0.000198349	0.0046525	12	27209219	27209842	+	624	-	-	-	-	Similar to glycine-rich protein
Os12g0161100	13.5505	3.92792	23.1731	5.89958	2.56061	0.000198578	0.00465372	12	3068752	3070072	+	1321	OsPUB37	GO:0004842;GO:0004842;GO:0004842;GO:0016567;GO:0016567;GO:0016567;	-	-	Zinc finger, RING/FYVE/PHD-type domain containing protein
Os03g0110300	309.655	224.716	394.594	1.75597	0.812265	0.000201577	0.00471978	3	598920	599960	+	1041	-	GO:0016020;GO:0016021;GO:0016021;	-	-	Conserved hypothetical protein
Os04g0671100	365.523	267.443	463.604	1.73346	0.793658	0.000201994	0.00472532	4	34236448	34237973	-	1176	-	GO:0004017;GO:0005524;GO:0005524;GO:0005524;GO:0006139;GO:0006139;GO:0016301;GO:0016310;GO:0016740;GO:0019205;GO:0019205;GO:0046940;	K00939	[EC:2.7.4.3]	Similar to H0624F09.8 protein
Os08g0501700	20.6088	7.94341	33.2742	4.18891	2.06658	0.000202476	0.00473238	8	24780310	24785986	+	3984	OsWAK76	GO:0004674;GO:0005886;GO:0007166;	-	-	Conserved hypothetical protein
Os07g0602900	184.458	238.364	130.552	0.5477	-0.868541	0.00020535	0.00479529	7	24633587	24636319	-	1712	-	GO:0005634;GO:0005634;GO:0005634;GO:0007165;GO:0007165;GO:0007165;GO:0045892;GO:0045892;GO:0005634;GO:0007165;GO:0007165;GO:0007165;	-	-	Protein of unknown function DUF1675 domain containing protein
Os07g0408400	39.9715	21.3922	58.5509	2.73702	1.4526	0.000205709	0.0047994	7	12698823	12700637	-	1386	-	-	-	-	Conserved hypothetical protein
Os02g0315600	49.9689	71.1047	28.8331	0.405502	-1.30222	0.000206464	0.00480643	2	12503308	12507109	-	3400	OsbHLH139	GO:0005634;GO:0006355;GO:0006355;GO:0046983;GO:0046983;GO:0046983;GO:0005634;GO:0006355;GO:0006355;GO:0046983;GO:0046983;GO:0046983;GO:0005634;GO:0006355;GO:0006355;GO:0046983;GO:0046983;GO:0046983;	-	-	Helix-loop-helix DNA-binding domain containing protein
Os04g0682100	139.772	94.7716	184.772	1.94966	0.963222	0.000206531	0.00480643	4	34824492	34826306	+	698	-	-	-	-	C2 calcium/lipid-binding region, CaLB domain containing protein
Os01g0128000	20.7242	3.65324	37.7951	10.3456	3.37095	0.00305236	0.0381894	1	1549241	1551011	-	1577	-	GO:0005634;GO:0005634;GO:0006355;GO:0043565;GO:0043565;	K09422	-	Myb transcription factor domain containing protein
Os06g0358800	22.335	9.54512	35.125	3.67989	1.87966	0.00020768	0.00482818	6	14770312	14773944	+	1415	-	GO:0003723;GO:0003723;GO:0003723;GO:0004518;GO:0004519;GO:0004525;GO:0004525;GO:0004525;GO:0005634;GO:0005737;GO:0006396;GO:0006396;GO:0006396;GO:0016787;GO:0030422;GO:0046872;GO:0046872;GO:0090305;GO:0090501;GO:0090502;	-	-	Ribonuclease III domain containing protein
Os07g0117800	5.64446	0.327859	10.9611	33.4323	5.06317	0.000208548	0.00484408	7	960090	962357	-	1308	-	GO:0016020;GO:0016021;GO:0016021;GO:0043531;GO:0043531;GO:0043531;	-	-	Hypothetical conserved gene
Os06g0109600	181.373	244.126	118.619	0.485894	-1.04129	0.000208878	0.00484744	6	564534	567658	+	1240	-	GO:0000166;GO:0004127;GO:0004127;GO:0004127;GO:0004127;GO:0005524;GO:0005524;GO:0005524;GO:0005524;GO:0005634;GO:0005634;GO:0005634;GO:0005737;GO:0005737;GO:0005737;GO:0006139;GO:0006139;GO:0006207;GO:0006207;GO:0006221;GO:0006221;GO:0006221;GO:0006225;GO:0009041;GO:0009041;GO:0009041;GO:0016301;GO:0016310;GO:0016740;GO:0019205;GO:0019205;GO:0033862;GO:0033862;GO:0036430;GO:0036431;GO:0046705;GO:…	K13800	[EC:2.7.4.14]	Similar to Uridylate kinase (EC 2.7.4.-) (UK) (Uridine monophosphate kinase) (UMP kinase) (UMP/CMP kinase)
Os08g0453200	1384.88	1057.2	1712.55	1.61989	0.695893	0.000209961	0.00486827	8	22190140	22191722	+	813	-	-	-	-	Similar to Auxin-repressed protein
Os07g0175900	115.276	159.282	71.2707	0.44745	-1.1602	0.000210389	0.0048739	7	3991680	3996800	-	2846	-	GO:0004439;GO:0004439;GO:0016787;GO:0034485;GO:0034485;GO:0046856;GO:0046856;GO:0046856;	-	-	Similar to Inositol-1, 4, 5-trisphosphate 5- Phosphatase-like protein
Os04g0462900	214.759	151.514	278.004	1.83484	0.875651	0.000210585	0.00487412	4	23116120	23117957	-	1805	-	GO:0005739;GO:0005739;GO:0005743;GO:0007005;GO:0016020;GO:0016020;GO:0016020;GO:0016020;GO:0005739;GO:0005743;GO:0016020;GO:0016020;GO:0016020;GO:0016020;GO:0005739;GO:0005743;GO:0016020;GO:0016020;GO:0016020;GO:0016020;GO:0005739;GO:0005743;GO:0016020;GO:0016020;GO:0016020;GO:0016020;	K17080	-	Similar to prohibitin2
Os03g0785900	219.953	326.469	113.436	0.347464	-1.52506	0.000211552	0.00489218	3	32619263	32620205	-	943	OsGSTU1	GO:0004364;GO:0004364;GO:0005515;GO:0005737;GO:0005737;GO:0006749;GO:0006749;GO:0006749;GO:0016740;	K00799	[EC:2.5.1.18]	Similar to Glutathione-S-transferase
Os06g0729500	369.482	496.12	242.844	0.489486	-1.03066	0.000211768	0.00489286	6	31083609	31089544	-	3775	-	-	-	-	Protein of unknown function DUF789 domain containing protein
Os11g0706100	451.362	577.22	325.504	0.563916	-0.826448	0.000215058	0.00496451	11	28897174	28904658	-	5042	-	-	K08998	-	Protein of unknown function DUF37 domain containing protein
Os02g0101500	9601.69	11804.8	7398.6	0.626745	-0.67405	0.000216022	0.00498237	2	78483	82952	-	2908	OsHPR1	GO:0005829;GO:0005829;GO:0008465;GO:0016491;GO:0016616;GO:0016616;GO:0016618;GO:0016618;GO:0030267;GO:0030267;GO:0042803;GO:0051287;GO:0051287;GO:0055114;GO:0005829;GO:0005829;GO:0008465;GO:0016491;GO:0016616;GO:0016616;GO:0016618;GO:0016618;GO:0030267;GO:0030267;GO:0042803;GO:0051287;GO:0051287;GO:0055114;	K15893	[EC:1.1.1.29]	Peroxisomal hydroxypyruvate reductase, NADH- dependent HPR, Photorespiratory metabolis
Os11g0565000	7.64186	1.01797	14.2658	14.014	3.8088	0.000218079	0.00502539	11	21040870	21043941	+	3072	-	GO:0005515;GO:0016020;GO:0016021;GO:0016021;	-	-	Leucine-rich repeat, N-terminal domain containing protein
Os10g0578200	13.2645	3.90913	22.62	5.78645	2.53268	0.000218993	0.00504204	10	23062454	23066292	+	3752	CSLD1	GO:0000139;GO:0000139;GO:0005794;GO:0005794;GO:0005802;GO:0005802;GO:0005886;GO:0005886;GO:0009833;GO:0009833;GO:0016020;GO:0016020;GO:0016020;GO:0016021;GO:0016021;GO:0016740;GO:0016757;GO:0016760;GO:0016760;GO:0030244;GO:0030244;GO:0030244;GO:0051753;GO:0051753;GO:0071555;GO:0071555;GO:0097502;	-	-	Glycosyltransferase family 2 (GT2) protein, Root hair morphogenesi
Os04g0578300	20.19	35.2372	5.14281	0.145948	-2.77647	0.000220773	0.00507778	4	29152972	29153947	+	857	-	GO:0005874;GO:0010005;GO:0010005;GO:0043622;GO:0043622;GO:0043622;GO:0043622;	K18635	-	Similar to H0404F02.10 protein
Os02g0129700	988.033	1229.85	746.212	0.606748	-0.72083	0.000220933	0.00507778	2	1551553	1553359	-	1807	-	-	-	-	Hypothetical protein
Os04g0178400	118.589	33.7533	203.425	6.0268	2.59139	0.000222111	0.00510039	4	5332365	5334476	-	1779	-	GO:0004497;GO:0005506;GO:0005506;GO:0006952;GO:0006952;GO:0016020;GO:0016020;GO:0016021;GO:0016021;GO:0016101;GO:0016101;GO:0016491;GO:0016705;GO:0016705;GO:0016709;GO:0020037;GO:0020037;GO:0020037;GO:0036209;GO:0036209;GO:0046872;GO:0055114;GO:0055114;GO:0071395;GO:0071395;	K16085	[EC:1.14.14.111]	Similar to Cytochrome P450 CYP99A1 (EC 1.14.-.-) (Fragment)
Os10g0378100	63.5537	88.6992	38.4082	0.433017	-1.2075	0.000222837	0.00510922	10	12090264	12098560	-	1839	-	GO:0004497;GO:0004497;GO:0004497;GO:0005506;GO:0005506;GO:0007275;GO:0007275;GO:0010268;GO:0016020;GO:0016021;GO:0016021;GO:0016125;GO:0016125;GO:0016132;GO:0016132;GO:0016491;GO:0016491;GO:0016705;GO:0016705;GO:0020037;GO:0020037;GO:0020037;GO:0046872;GO:0055114;GO:0055114;	-	-	Similar to Cytochrome P450 family protein, expressed
Os03g0225200	45.0748	24.7304	65.4192	2.6453	1.40343	0.000222885	0.00510922	3	6556389	6562025	-	2598	OsSDS	GO:0005634;GO:0007049;GO:0051301;GO:0000079;GO:0000079;GO:0000278;GO:0000307;GO:0000307;GO:0005634;GO:0005634;GO:0005737;GO:0005737;GO:0006468;GO:0007049;GO:0007088;GO:0007129;GO:0007129;GO:0008284;GO:0016538;GO:0016538;GO:0019901;GO:0044772;GO:0045143;GO:0045143;GO:0045787;GO:0051301;GO:0051301;GO:0051321;	K21777	-	Cyclin, A/B/D/E domain containing protein
Os12g0131150	40.4271	18.4336	62.4206	3.38624	1.75969	0.000223722	0.00512391	12	1502226	1502777	-	248	-	GO:0004360;GO:0004360;GO:0006002;GO:0006002;GO:0006047;GO:0006047;GO:0006487;GO:0006487;	-	-	Similar to Glucosamine-fructose-6-phosphate aminotransferase, isomerizing family protein, expressed
Os04g0481100	279.705	193.078	366.333	1.89733	0.923969	0.000224083	0.00512771	4	24068038	24072167	-	2670	-	GO:0003824;GO:0003824;GO:0003824;GO:0005975;GO:0003824;GO:0003824;GO:0003824;GO:0005975;GO:0010325;	-	-	Similar to H0510A06.3 protein
Os03g0279200	372.766	492.037	253.496	0.515197	-0.956805	0.000224466	0.005132	3	9498973	9499826	-	753	-	GO:0000786;GO:0000786;GO:0000786;GO:0000790;GO:0003677;GO:0003677;GO:0003677;GO:0003677;GO:0003677;GO:0005634;GO:0005694;GO:0006325;GO:0006342;GO:0046982;GO:0046982;	K11251	-	Similar to Histone H2A
Os08g0203300	1247.47	755.691	1739.26	2.30155	1.2026	0.000224946	0.0051385	8	5998167	6005500	+	3549	-	GO:0005515;GO:0005886;GO:0016020;GO:0016021;GO:0016021;	-	-	Similar to SHR5-receptor-like kinase (Fragment)
Os11g0138400	195.056	263.107	127.005	0.482714	-1.05076	0.000225463	0.00514582	11	1781776	1786597	-	894	-	GO:0003824;GO:0003824;GO:0005737;GO:0016311;GO:0016791;GO:0016791;GO:0016868;	-	-	Similar to Phosphoglycerate mutase family protein, expressed
Os07g0160100	118.271	155.782	80.7595	0.518415	-0.947822	0.000226734	0.00517032	7	3219923	3229237	+	6441	YAB1	GO:0007275;GO:0007275;GO:0007275;GO:0003677;GO:0003677;GO:0005634;GO:0005634;GO:0005634;GO:0005634;GO:0007275;GO:0007275;GO:0007275;GO:0009908;GO:0010158;GO:0030154;GO:0045165;GO:0045165;GO:0046872;GO:0046872;GO:0048833;GO:0048833;GO:0007275;GO:0007275;GO:0007275;	-	-	Similar to cDNA clone:J023038F18, full insert sequence
Os02g0822900	12.3518	2.31061	22.3929	9.69133	3.2767	0.000228796	0.00521281	2	35334956	35340821	+	3070	OsPUB62	GO:0004672;GO:0004672;GO:0004672;GO:0004842;GO:0004842;GO:0004842;GO:0005524;GO:0005524;GO:0005524;GO:0006468;GO:0006468;GO:0016567;GO:0016567;GO:0016567;	-	-	Hypothetical conserved gene
Os11g0499600	30.5307	46.3779	14.6835	0.316605	-1.65924	0.000229221	0.00521796	11	17785138	17792540	+	1625	OsHSD1	GO:0016020;GO:0016021;GO:0016021;GO:0016491;GO:0016491;GO:0055114;GO:0016491;GO:0016491;GO:0055114;	K22418	-	Hydroxysteroid dehydrogenase, Cuticle formation, Lipid homeostasis, Submergence toleranc
Os11g0634500	503.205	367.703	638.707	1.73702	0.796616	0.000229531	0.00522049	11	24973683	24975298	+	495	-	GO:0003735;GO:0003735;GO:0003735;GO:0003735;GO:0005840;GO:0005840;GO:0005840;GO:0006412;GO:0006412;GO:0008270;GO:0008270;GO:0008270;GO:0008270;GO:0022627;	K02980	-	40S ribosomal protein S29
Os12g0570700	802.723	415.487	1189.96	2.86401	1.51804	0.00023003	0.00522625	12	23501423	23502359	+	600	OsMT1a	GO:0046872;GO:0046872;GO:0046872;GO:0046872;	-	-	Similar to Metallothionein-like protein type 1
Os05g0593000	138.523	94.344	182.702	1.93655	0.95349	0.000230183	0.00522625	5	29545102	29546639	-	1538	-	GO:0046872;	-	-	Phospholipase A2, active site domain containing protein
Os01g0128100	4.25901	4.28509	4.23292	0.987824	-0.0176745	1	1	1	1562618	1566554	-	3169	-	GO:0000014;GO:0000014;GO:0003676;GO:0003676;GO:0003676;GO:0004518;GO:0004519;GO:0004519;GO:0004519;GO:0004519;GO:0004519;GO:0004521;GO:0004521;GO:0006308;GO:0006308;GO:0008309;GO:0008309;GO:0016787;GO:0016788;GO:0016788;GO:0043765;GO:0043765;GO:0046872;GO:0090502;	K05986	[EC:3.1.30.1]	Similar to Bifunctional nuclease (Fragment)
Os01g0128200	27.5938	14.5171	40.6705	2.80155	1.48623	0.132116	0.480557	1	1566147	1569467	+	1290	-	GO:0003676;GO:0003676;GO:0003676;GO:0004518;GO:0004519;GO:0004519;GO:0004519;GO:0004519;GO:0006308;GO:0006308;GO:0016787;GO:0016788;GO:0016788;GO:0046872;GO:0090305;	K05986	[EC:3.1.30.1]	Similar to Nuclease I
Os04g0457000	555.641	735.138	376.144	0.511665	-0.966728	0.000232839	0.00527167	4	22835913	22837163	-	1141	CP24	GO:0003729;GO:0009416;GO:0009416;GO:0009507;GO:0009507;GO:0009522;GO:0009522;GO:0009523;GO:0009523;GO:0009534;GO:0009535;GO:0009535;GO:0009535;GO:0009536;GO:0009579;GO:0009579;GO:0009765;GO:0009765;GO:0009768;GO:0009768;GO:0009941;GO:0009941;GO:0010196;GO:0010196;GO:0010287;GO:0010287;GO:0015979;GO:0015979;GO:0016020;GO:0016020;GO:0016021;GO:0016168;GO:0016168;GO:0018298;GO:0018298;GO:0019904;GO:…	K08917	-	Similar to Chlorophyll a/b-binding protein CP24, photosystem II (Fragment)
Os11g0147200	23.4418	37.2125	9.67108	0.259888	-1.94404	0.000232987	0.00527167	11	2154400	2158091	-	1698	-	-	-	-	Hypothetical conserved gene
Os01g0128250	2.73742	1.98689	3.48796	1.75549	0.811874	0.587803	0.945134	1	1567453	1568989	-	1537	-	-	-	-	Hypothetical gene
Os01g0128300	70.067	75.126	65.0079	0.865318	-0.208697	0.553735	0.931372	1	1569644	1570940	-	837	-	GO:0009507;GO:0009536;GO:0009688;GO:0009941;GO:0009941;GO:0016020;GO:0016021;GO:0016021;GO:0016123;GO:0016123;GO:0031969;GO:0031969;	-	-	Similar to predicted protein
Os12g0638800	55.2108	79.3602	31.0613	0.391396	-1.3533	0.000234599	0.00529443	12	27394294	27398419	+	1599	-	-	-	-	Similar to HI0933-like protein, expressed
Os07g0489800	14.082	23.607	4.55708	0.193039	-2.37303	0.000236299	0.00532822	7	18149111	18150695	+	925	-	GO:0009055;GO:0009055;GO:0009055;GO:0009535;GO:0009773;GO:0010598;GO:0022900;GO:0051536;GO:0051536;GO:0051536;GO:0051536;	-	-	Beta-grasp fold, ferredoxin-type domain containing protein
Os08g0435900	41443.3	50795.8	32090.9	0.631762	-0.662547	0.000236746	0.0053337	8	21171278	21172654	-	1192	cab	GO:0009416;GO:0009416;GO:0009507;GO:0009522;GO:0009522;GO:0009523;GO:0009523;GO:0009535;GO:0009535;GO:0009536;GO:0009579;GO:0009765;GO:0009765;GO:0009768;GO:0009768;GO:0009941;GO:0010287;GO:0015979;GO:0016020;GO:0016020;GO:0016021;GO:0016168;GO:0016168;GO:0018298;GO:0018298;GO:0009416;GO:0009416;GO:0009507;GO:0009522;GO:0009522;GO:0009523;GO:0009523;GO:0009535;GO:0009535;GO:0009536;GO:0009579;GO:…	K08910	-	Similar to LHC I type IV chlorophyll binding protein (Fragment)
Os03g0101700	289.297	393.946	184.649	0.468716	-1.09321	0.00023699	0.00533462	3	125350	132708	-	3128	Snf2P	-	-	-	Similar to SNF2P
Os02g0176000	302.155	197.119	407.191	2.06571	1.04664	0.000237261	0.00533614	2	4150302	4150970	-	669	OsBBX2	GO:0008270;GO:0008270;GO:0008270;	-	-	Zinc finger, B-box domain containing protein
Os01g0128400	688.193	597.46	778.926	1.30373	0.382645	0.043867	0.244864	1	1571479	1576596	-	2288	-	GO:0005634;GO:0005774;GO:0005783;GO:0005783;GO:0005783;GO:0005789;GO:0005794;GO:0005794;GO:0005886;GO:0009506;GO:0016020;GO:0016021;GO:0005783;GO:0005789;GO:0016020;GO:0016021;	-	-	Protein of unknown function DUF2359, TMEM214 domain containing protein
Os03g0329500	115.488	155.73	75.2471	0.483191	-1.04934	0.000239359	0.00537409	3	12104108	12108324	-	2188	OsCel9D	GO:0000272;GO:0004553;GO:0004553;GO:0005975;GO:0005975;GO:0005975;GO:0008152;GO:0008810;GO:0008810;GO:0016020;GO:0016021;GO:0016021;GO:0016787;GO:0016798;GO:0030245;GO:0030245;GO:0071555;GO:0071555;	K01179	[EC:3.2.1.4]	Similar to Endo-1,4-beta-glucanase (EC 3.2.1.4)
Os01g0128700	90.982	94.8767	87.0874	0.917901	-0.12359	0.761258	1	1	1597486	1598510	-	1025	-	-	-	-	Conserved hypothetical protein
Os03g0605300	1434.22	1761.58	1106.85	0.62833	-0.670407	0.000241608	0.00541533	3	22703015	22705531	+	2517	OsSub30	GO:0004252;GO:0004252;GO:0004252;GO:0006508;GO:0006508;GO:0006508;GO:0008233;GO:0008236;GO:0008236;GO:0008236;GO:0016787;	-	-	Similar to Subtilisin-like protease (Fragment)
Os12g0572000	33.3978	49.9712	16.8243	0.33668	-1.57055	0.000242261	0.00542533	12	23554928	23560551	-	1693	OsMYB91	GO:0000793;GO:0003677;GO:0005634;GO:0005634;GO:0005634;GO:0005730;GO:0006351;GO:0006351;GO:0008356;GO:0009615;GO:0009651;GO:0009733;GO:0009739;GO:0009751;GO:0009753;GO:0009944;GO:0010338;GO:0010338;GO:0042742;GO:0042803;GO:0043565;GO:0045088;GO:0045892;GO:0046686;GO:0050832;	K09422	-	R2R3-type MYB transcription factor, Adaptive growth, Salt toleranc
Os09g0535900	357.283	455.892	258.674	0.567402	-0.817557	0.000244285	0.00546598	9	21061222	21062698	-	1477	-	GO:0005743;GO:0005746;GO:0005746;GO:0006629;GO:0006629;GO:0008081;GO:0008081;GO:0016020;GO:0005743;GO:0005746;GO:0005746;GO:0006629;GO:0006629;GO:0008081;GO:0008081;GO:0016020;	-	-	Similar to Ki1 protein
Os12g0576900	225.418	290.682	160.155	0.550962	-0.859976	0.000246591	0.00551223	12	23823838	23829525	-	2649	-	GO:0000166;GO:0003951;GO:0003951;GO:0003951;GO:0004143;GO:0004143;GO:0004143;GO:0004143;GO:0005524;GO:0005524;GO:0006952;GO:0007165;GO:0007165;GO:0007205;GO:0007205;GO:0016020;GO:0016021;GO:0016021;GO:0016301;GO:0016301;GO:0016301;GO:0016310;GO:0016740;GO:0035556;GO:0035556;GO:0046339;GO:0046486;GO:0046834;	K00901	[EC:2.7.1.107]	Similar to Diacylglycerol kinase 1 (EC 2.7.1.107) (Diglyceride kinase 1) (DGK 1) (DAG kinase 1)
Os01g0128800	1699.2	1985.11	1413.3	0.711948	-0.490156	0.0115899	0.0999121	1	1598995	1605729	+	3317	OsNTMC2T3	GO:0006869;GO:0008289;GO:0008289;GO:0008289;GO:0016020;GO:0016021;GO:0016021;	-	-	Similar to plant synaptotagmin
Os01g0129500	6.23656	3.94352	8.5296	2.16294	1.113	0.510593	0.908544	1	1641272	1644151	-	2268	-	GO:0003735;GO:0005840;GO:0006412;GO:0016020;GO:0016021;GO:0016021;	-	-	Protein of unknown function DUF1666 family protein
Os02g0730400	9.56601	17.3391	1.79289	0.103401	-3.27367	0.000247953	0.00552917	2	30427788	30431739	+	1888	-	GO:0016020;GO:0016021;GO:0016021;	-	-	Six-bladed beta-propeller, TolB-like domain containing protein
Os06g0715100	26.3883	40.0014	12.7751	0.319367	-1.64671	0.000248268	0.0055315	6	30357701	30361198	-	1365	OsNPSN11	GO:0015031;GO:0000149;GO:0000149;GO:0005484;GO:0005484;GO:0005484;GO:0005789;GO:0005789;GO:0005794;GO:0005794;GO:0005829;GO:0005829;GO:0005886;GO:0005886;GO:0006623;GO:0006623;GO:0006888;GO:0006888;GO:0006890;GO:0006890;GO:0006891;GO:0006891;GO:0006896;GO:0006896;GO:0009504;GO:0009504;GO:0012507;GO:0012507;GO:0015031;GO:0016020;GO:0016021;GO:0016021;GO:0031201;GO:0031902;GO:0031902;GO:0042147;GO:…	K08494	-	Similar to Novel plant SNARE 11 (AtNPSN11)
Os09g0327600	11.2079	2.64674	19.7692	7.46925	2.90096	0.000250138	0.00556844	9	9672226	9674673	-	1425	Pi3	GO:0005524;GO:0006952;GO:0043531;GO:0043531;GO:0043531;	-	-	Similar to Pi5-1
Os01g0130000	87.0337	78.2414	95.8261	1.22475	0.292488	0.365631	0.796824	1	1673503	1677066	-	1685	OsMTP9	GO:0005773;GO:0005774;GO:0006812;GO:0006812;GO:0008324;GO:0008324;GO:0016020;GO:0016021;GO:0016021;GO:0016021;GO:0016021;GO:0055085;GO:0055085;GO:0098655;GO:0005773;GO:0005774;GO:0005774;GO:0006811;GO:0006812;GO:0006812;GO:0008324;GO:0008324;GO:0008324;GO:0016020;GO:0016020;GO:0016020;GO:0016021;GO:0016021;GO:0016021;GO:0016021;GO:0055085;GO:0055085;GO:0098655;	-	-	Cation efflux protein family protein
Os01g0130200	298.66	298.297	299.023	1.00243	0.00350584	0.945208	1	1	1685427	1685810	-	384	-	GO:0005515;GO:0005634;GO:0005634;GO:0006952;GO:0010112;GO:0010112;GO:0042742;GO:0042742;	-	-	Hypothetical conserved gene
Os05g0203912	11.6575	20.9245	2.39052	0.114245	-3.1298	0.000253033	0.00561859	5	6470985	6472028	+	1044	-	GO:0004190;GO:0004190;GO:0004190;GO:0006508;GO:0006508;	-	-	Similar to Histone deacetylase
Os05g0209000	76.7951	46.1436	107.447	2.32852	1.21942	0.000255834	0.00567597	5	6750835	6751956	+	1122	-	-	-	-	Similar to Cytidine deaminase
Os06g0522300	7.36301	0.976249	13.7498	14.0843	3.81602	0.000256389	0.00568347	6	19271256	19272675	-	1329	prx81	GO:0004601;GO:0004601;GO:0004601;GO:0004601;GO:0005576;GO:0005576;GO:0006979;GO:0006979;GO:0006979;GO:0006979;GO:0016491;GO:0020037;GO:0020037;GO:0020037;GO:0020037;GO:0042744;GO:0042744;GO:0042744;GO:0046872;GO:0046872;GO:0055114;GO:0098869;	K00430	[EC:1.11.1.7]	Haem peroxidase family protein
Os12g0174700	136.008	92.7231	179.293	1.93364	0.951318	0.000257056	0.00569344	12	3789999	3790567	+	569	-	GO:0005576;GO:0048046;GO:0048046;	-	-	Similar to disease resistance response protein 206
Os04g0667800	86.9117	117.62	56.2034	0.477839	-1.0654	0.000258016	0.00570988	4	34088171	34090534	-	1297	Dhr6	GO:0000166;GO:0000209;GO:0004842;GO:0005524;GO:0005524;GO:0005634;GO:0006511;GO:0006511;GO:0016740;GO:0061631;GO:0061631;GO:0000166;GO:0005524;GO:0005524;GO:0016020;GO:0016021;GO:0016021;GO:0016740;	K06689	[EC:2.3.2.23]	Ubiquitin-conjugating enzyme (EC 6.3.2.19) (Ubiquitin carrier protein)
Os01g0130400	27.2181	24.9207	29.5154	1.18438	0.244127	0.705037	1	1	1698203	1703090	+	3485	-	GO:0003824;GO:0003824;GO:0004553;GO:0004553;GO:0004553;GO:0004553;GO:0005975;GO:0005975;GO:0005975;GO:0008152;GO:0016787;GO:0016798;GO:0030246;GO:0030246;	K15925	[EC:3.2.1.177]	Similar to Alpha-xylosidase precursor (Fragment)
Os01g0130500	0.497363	0.659852	0.334873	0.507498	-0.978527	1	1	1	1700523	1702512	-	1990	-	-	-	-	Similar to Alpha-xylosidase precursor (Fragment)
Os12g0120400	75.2589	104.597	45.9204	0.43902	-1.18764	0.000259576	0.00572553	12	971331	975926	+	1677	-	GO:0003824;GO:0003824;GO:0003824;	K01522	[EC:3.6.1.29]	Similar to ATPase-like protein
Os06g0367100	243.548	176.556	310.541	1.75888	0.814659	0.000259596	0.00572553	6	15335687	15365531	+	3289	-	GO:0003824;GO:0003824;GO:0003844;GO:0003844;GO:0003844;GO:0003844;GO:0004553;GO:0004553;GO:0004553;GO:0005737;GO:0005975;GO:0005975;GO:0005975;GO:0005975;GO:0005978;GO:0005978;GO:0009501;GO:0009507;GO:0009791;GO:0016740;GO:0019252;GO:0043169;GO:0043169;GO:0102752;GO:0003824;GO:0003824;GO:0003844;GO:0003844;GO:0005975;GO:0005975;GO:0005978;GO:0005978;GO:0043169;GO:0043169;	K00700	[EC:2.4.1.18]	Glycoside hydrolase, subgroup, catalytic core domain containing protein
Os10g0475100	17.0326	27.2813	6.78385	0.248663	-2.00773	0.00026055	0.00574174	10	17682792	17689465	-	2639	-	GO:0016614;GO:0016614;GO:0046577;GO:0050660;GO:0050660;GO:0050660;GO:0055114;	K17756	[EC:1.1.3.20]	Similar to oxidoreductase
Os01g0130900	31.5479	39.8436	23.2521	0.583584	-0.776988	0.0952671	0.395611	1	1712137	1712947	-	811	-	-	-	-	Conserved hypothetical protein
Os06g0334100	156.893	209.51	104.277	0.497716	-1.00661	0.000265126	0.00583277	6	13280827	13284499	+	3156	-	-	-	-	Hypothetical gene
Os06g0667000	40.5726	21.4009	59.7444	2.79168	1.48114	0.000266904	0.00586291	6	27622771	27626271	+	3501	-	GO:0000166;GO:0004672;GO:0004672;GO:0004674;GO:0004674;GO:0005515;GO:0005524;GO:0005524;GO:0005524;GO:0005524;GO:0006468;GO:0006468;GO:0016020;GO:0016021;GO:0016021;GO:0016301;GO:0016310;GO:0016740;	-	-	Serine/threonine protein kinase domain containing protein
Os02g0164300	633.417	787.781	479.053	0.608104	-0.717609	0.000267087	0.00586291	2	3453698	3457537	+	2901	-	GO:0000139;GO:0000139;GO:0005783;GO:0005794;GO:0005794;GO:0006486;GO:0006486;GO:0006486;GO:0006486;GO:0008378;GO:0016020;GO:0016020;GO:0016020;GO:0016021;GO:0016021;GO:0016757;GO:0016758;GO:0000139;GO:0000139;GO:0005794;GO:0006486;GO:0006486;GO:0006486;GO:0006486;GO:0008378;GO:0016020;GO:0016020;GO:0016020;GO:0016021;GO:0016021;GO:0016757;GO:0016758;	-	-	Similar to beta-1,3-galactosyltransferase sqv-2
Os01g0131250	0.339322	0.678644	0	0	-Inf	0.768129	1	1	1733867	1738307	-	4441	-	-	-	-	Hypothetical gene
Os05g0446900	118.707	157.972	79.4429	0.502893	-0.991677	0.000269628	0.00591198	5	21914875	21917380	-	1663	-	GO:0030246;GO:0030246;GO:2001070;GO:2001070;GO:2001070;	-	-	Glycoside hydrolase, carbohydrate-binding domain containing protein
Os02g0526400	1383.65	786.646	1980.66	2.51785	1.33219	0.000271154	0.00594047	2	19251968	19256233	+	2618	ClpD1	GO:0005524;GO:0016887;	-	-	Similar to ATP-dependent Clp protease ATP-binding subunit
Os04g0181100	249.718	180.754	318.681	1.76307	0.818088	0.000271552	0.00594422	4	5526864	5530223	-	806	-	GO:0016020;GO:0016021;GO:0016021;	-	-	HR-like lesion-inducer family protein
Os11g0440200	13.233	22.7123	3.75381	0.165277	-2.59705	0.000271856	0.00594591	11	14428631	14430579	-	996	-	GO:0000166;GO:0005524;GO:0009134;GO:0016020;GO:0016787;GO:0016787;GO:0016787;GO:0016787;GO:0017110;	-	-	Similar to GDA1/CD39 family protein, expressed
Os07g0251200	17.9416	3.2754	32.6079	9.95539	3.31548	0.00027255	0.00595612	7	8406702	8407084	-	383	-	-	-	-	Conserved hypothetical protein
Os08g0385400	363.151	462.701	263.6	0.569699	-0.811727	0.000273578	0.00597361	8	18168729	18172195	+	2564	-	-	-	-	Conserved hypothetical protein
Os06g0475500	108.137	145.817	70.4575	0.483192	-1.04933	0.000274455	0.00598777	6	15983101	15985157	-	2057	-	-	-	-	Conserved hypothetical protein
Os11g0591100	1638.63	1231.13	2046.14	1.66201	0.732926	0.000274871	0.00599187	11	22459933	22464679	-	1531	OsGME2	GO:0003824;GO:0003824;GO:0016853;GO:0019853;GO:0047918;GO:0047918;GO:0047918;GO:0051287;GO:0051287;	K10046	-	NAD(P)-binding domain containing protein
Os02g0314600	106.071	56.8681	155.274	2.73043	1.44913	0.000276432	0.0060209	2	12464431	12466397	+	1967	-	GO:0004190;GO:0004190;GO:0004190;GO:0006508;GO:0006508;GO:0006508;GO:0030163;	K22683	[EC:3.4.23.-]	Peptidase A1 domain containing protein
Os01g0131300	2552.17	2184.28	2920.06	1.33685	0.418839	0.0295596	0.187829	1	1738868	1739820	+	953	-	-	-	-	Conserved hypothetical protein
Os10g0341101	113.896	152.249	75.5425	0.496176	-1.01107	0.000278871	0.0060596	10	10078307	10084089	-	5783	-	-	-	-	Conserved hypothetical protein
Os12g0102300	30.0582	44.8667	15.2497	0.339889	-1.55687	0.000278902	0.0060596	12	99964	102394	-	1646	OsWRKY57	-	-	-	Similar to WRKY transcription factor 57
Os01g0131600	0.337098	0.339322	0.334873	0.986891	-0.019038	1	1	1	1746416	1748544	+	1758	OsAP2	GO:0016021;GO:0003677;GO:0003677;GO:0003677;GO:0003677;GO:0003700;GO:0003700;GO:0003700;GO:0005634;GO:0005634;GO:0006355;GO:0006355;	-	-	Hypothetical conserved gene
Os11g0284300	45.564	79.4389	11.6891	0.147146	-2.76468	0.000279613	0.00606499	11	10189140	10191810	+	948	-	GO:0015333;GO:0016020;GO:0016020;GO:0016020;GO:0016021;GO:0016021;GO:0022857;GO:0022857;GO:0035673;GO:0055085;GO:0055085;GO:1904680;	K14638	-	Similar to POT family protein
Os07g0124100	148.955	25.3861	272.523	10.7352	3.42427	0.000281265	0.00609577	7	1255047	1255744	-	588	OsPSK4	GO:0005576;GO:0005576;GO:0005576;GO:0007165;GO:0007275;GO:0007275;GO:0008083;GO:0008083;GO:0008083;GO:0008283;GO:0008283;GO:0008283;GO:0030154;GO:0030154;	-	-	Similar to Phytosulfokines 4 precursor
Os01g0131450	1.921	2.64674	1.19526	0.451598	-1.14689	0.64831	0.980044	1	1746447	1748328	-	1706	-	-	-	-	Hypothetical protein
Os02g0826200	93.6218	126.308	60.9354	0.482434	-1.0516	0.00028514	0.00616518	2	35507201	35510876	+	1193	-	-	-	-	NAD(P)-binding domain containing protein
Os11g0116900	103.334	68.2502	138.417	2.02809	1.02012	0.000285172	0.00616518	11	759592	763326	-	1061	OsWRKY46	GO:0003677;GO:0003700;GO:0003700;GO:0003700;GO:0005634;GO:0005634;GO:0006355;GO:0006355;GO:0043565;GO:0043565;	-	-	Similar to WRKY DNA binding domain containing protein, expressed
Os11g0482200	11.0633	1.0065	21.1201	20.9836	4.39119	0.000286395	0.00618651	11	16937493	16938495	-	593	-	GO:0005886;GO:0005886;GO:0010204;	-	-	Pathogenic type III effector avirulence factor Avr cleavage site domain containing protein
Os04g0127500	5.61569	0.339322	10.8921	32.0995	5.00448	0.00028731	0.00620118	4	1723217	1727297	+	2215	OsWAK29	GO:0000166;GO:0004672;GO:0004672;GO:0004674;GO:0004674;GO:0005509;GO:0005509;GO:0005509;GO:0005524;GO:0005524;GO:0005524;GO:0005524;GO:0005886;GO:0005886;GO:0006468;GO:0006468;GO:0006468;GO:0007166;GO:0007166;GO:0016020;GO:0016021;GO:0016021;GO:0016301;GO:0016310;GO:0016740;GO:0030247;GO:0030247;	-	-	Serine/threonine protein kinase-related domain containing protein
Os12g0116200	127.266	168.43	86.1027	0.511208	-0.968016	0.000288325	0.00621796	12	795561	797635	-	1215	-	-	-	-	Hypothetical conserved gene
Os09g0571200	476.153	129.804	822.502	6.33649	2.66368	0.000289255	0.00623288	9	22806006	22806996	-	991	-	GO:0016020;GO:0016021;GO:0016021;	-	-	C2 domain containing protein
Os07g0468100	45.8406	66.6223	25.0588	0.376132	-1.41069	0.00028987	0.00624101	7	16674227	16675326	+	1100	OsGSTU46	GO:0004364;GO:0005515;GO:0005737;GO:0005737;GO:0006749;GO:0006749;GO:0006749;GO:0004364;GO:0005515;GO:0005737;GO:0005737;GO:0006749;GO:0006749;GO:0006749;	K00799	[EC:2.5.1.18]	Similar to Glutathione S-transferase GST 19 (EC 2.5.1.18)
Os08g0501300	8.95283	1.66635	16.2393	9.74541	3.28472	0.000291901	0.00627833	8	24762330	24762913	+	584	-	-	-	-	Conserved hypothetical protein
Os10g0577500	192.332	244.891	139.773	0.570755	-0.809058	0.000292082	0.00627833	10	23008601	23011807	-	1359	OsXTH25	GO:0004553;GO:0004553;GO:0004553;GO:0005576;GO:0005618;GO:0005618;GO:0005618;GO:0005618;GO:0005975;GO:0005975;GO:0006073;GO:0006073;GO:0008152;GO:0010411;GO:0010411;GO:0016740;GO:0016762;GO:0016762;GO:0016762;GO:0016787;GO:0016798;GO:0042546;GO:0042546;GO:0048046;GO:0048046;GO:0048046;GO:0048046;GO:0071555;GO:0071555;	K08235	[EC:2.4.1.207]	Concanavalin A-like lectin/glucanase, subgroup domain containing protein
Os09g0556000	180.762	129.322	232.203	1.79554	0.844421	0.000292384	0.00627966	9	22092230	22095269	-	931	-	GO:0005783;GO:0005787;GO:0005787;GO:0005787;GO:0005787;GO:0005789;GO:0006465;GO:0006465;GO:0006465;GO:0006465;GO:0006508;GO:0008233;GO:0016020;GO:0016021;GO:0016021;GO:0016021;GO:0016021;GO:0016787;GO:0031090;GO:0031090;GO:0043231;GO:0045047;GO:0045047;GO:0045047;	K12948	[EC:3.4.-.-]	Signal peptidase 22 kDa subunit family protein
Os02g0118200	467.942	337.856	598.028	1.77007	0.823804	0.000292987	0.00628747	2	950731	954690	+	1609	OsRLCK60	GO:0000166;GO:0004672;GO:0004672;GO:0004674;GO:0004674;GO:0005524;GO:0005524;GO:0005524;GO:0005524;GO:0006468;GO:0006468;GO:0016301;GO:0016310;GO:0016740;	-	-	Similar to Protein kinase APK1B, chloroplast precursor (EC 2.7.1.-)
Os06g0223800	260.601	327.913	193.29	0.589455	-0.762547	0.000293397	0.00629112	6	6401517	6406389	-	3335	CSIL1	GO:0005515;GO:0008017;GO:0010330;GO:0051211;GO:2001006;	-	-	C2 calcium-dependent membrane targeting domain containing protein
Os09g0454600	159.445	106.972	211.918	1.98107	0.986276	0.00029461	0.00631197	9	17081142	17083418	+	1185	OsPT19	GO:0003729;GO:0005315;GO:0005315;GO:0009651;GO:0009651;GO:0016020;GO:0016021;GO:0031305;GO:0031305;GO:0035435;GO:0035435;	K15102	-	Similar to Mitochondrial phosphate transporter (Fragment)
Os10g0415800	539.236	682.433	396.039	0.580333	-0.785046	0.000296475	0.00634452	10	14543601	14549003	+	2726	OsPOP22	GO:0004252;GO:0004252;GO:0004252;GO:0006508;GO:0006508;GO:0008236;GO:0008236;GO:0016787;GO:0004252;GO:0004252;GO:0004252;GO:0004252;GO:0004252;GO:0005737;GO:0005737;GO:0006508;GO:0006508;GO:0008236;GO:0008236;GO:0016787;	K01303	[EC:3.4.19.1]	Similar to Prolyl oligopeptidase family protein, expressed
Os12g0292400	11433.5	14695.2	8171.88	0.556092	-0.846604	0.000296613	0.00634452	12	11320409	11322505	+	1994	RBCS	GO:0004497;GO:0004497;GO:0009507;GO:0009507;GO:0009536;GO:0009853;GO:0009853;GO:0015977;GO:0015977;GO:0015979;GO:0015979;GO:0016491;GO:0016829;GO:0016984;GO:0016984;GO:0019253;	K01602	[EC:4.1.1.39]	Similar to Petunia ribulose 1,5-bisphosphate carboxylase small subunit mRNA (clone pSSU 51), partial cds. (Fragment)
Os11g0127600	9.95384	1.66222	18.2455	10.9766	3.45635	0.000298104	0.0063712	11	1269314	1271179	+	1569	ONAC045	GO:0003677;GO:0003677;GO:0003677;GO:0005634;GO:0006355;GO:0006355;GO:0006355;GO:0009414;GO:0009651;GO:0045893;	-	-	No apical meristem (NAM) protein domain containing protein
Os08g0529100	68.5491	33.4602	103.638	3.09735	1.63103	0.000299693	0.00639996	8	26342353	26344538	+	1063	-	GO:0000502;GO:0004175;GO:0004175;GO:0004298;GO:0004298;GO:0004298;GO:0005634;GO:0005634;GO:0005634;GO:0005737;GO:0005737;GO:0005737;GO:0005839;GO:0005839;GO:0005839;GO:0006508;GO:0008233;GO:0010498;GO:0010499;GO:0010499;GO:0016787;GO:0043161;GO:0043161;GO:0051603;GO:0051603;	K02732	[EC:3.4.25.1]	Similar to Proteasome subunit beta type 1 (EC 3.4.25.1) (20S proteasome alpha subunit F) (20S proteasome subunit beta-6)
Os03g0609500	48.4675	68.6876	28.2473	0.411244	-1.28193	0.000300434	0.00641057	3	22976955	22979863	-	1104	OsLBD38	GO:0007275;GO:0010468;	-	-	LATERAL ORGAN BOUNDARIES DOMAIN (LBD) protein, Transcriptional activator, Regulation of heading date and yiel
Os06g0283400	141.778	186.574	96.9822	0.519805	-0.943959	0.000304341	0.00648865	6	10013892	10017978	-	2932	-	GO:0016301;	-	-	Phosphatidylinositol 3- and 4-kinase, catalytic domain containing protein
Os01g0131800	62.0641	64.8519	59.2763	0.914025	-0.129694	0.792458	1	1	1754374	1757590	+	736	-	GO:0005783;GO:0005787;GO:0005787;GO:0005787;GO:0005789;GO:0006465;GO:0006465;GO:0006465;GO:0006465;GO:0006508;GO:0008233;GO:0016020;GO:0016021;GO:0016021;GO:0016021;GO:0016021;GO:0016787;GO:0031090;GO:0031090;GO:0043231;GO:0045047;GO:0045047;	K12948	[EC:3.4.-.-]	Signal peptidase 22 kDa subunit family protein
Os08g0424500	1365.05	1684.74	1045.36	0.620489	-0.688523	0.000307744	0.00655055	8	20379823	20385975	+	1805	SK2(T)(SCL	GO:0005737;GO:0005737;GO:0005777;GO:0005777;GO:0008802;GO:0008802;GO:0008802;GO:0016491;GO:0016491;GO:0016491;GO:0016620;GO:0016620;GO:0019285;GO:0055114;GO:0071454;GO:0071454;GO:0016491;GO:0016491;GO:0016491;GO:0016620;GO:0016620;GO:0055114;	K00130	[EC:1.2.1.8]	Betaine aldehyde dehydrogenase, Rice fragranc
Os02g0819600	127.691	86.4949	168.886	1.95256	0.965365	0.000309889	0.00659086	2	35190631	35194311	-	1772	OsRLCK88	GO:0000166;GO:0004672;GO:0004672;GO:0004672;GO:0005524;GO:0005524;GO:0005524;GO:0005524;GO:0006468;GO:0006468;GO:0000166;GO:0004672;GO:0004672;GO:0004672;GO:0005524;GO:0005524;GO:0005524;GO:0005524;GO:0006468;GO:0006468;	-	-	Serine/threonine protein kinase-related domain containing protein
Os01g0131900	2.18064	3.26074	1.10053	0.33751	-1.567	0.357856	0.78874	1	1757812	1758730	-	306	-	GO:0004867;GO:0004867;GO:0004867;GO:0005576;GO:0005576;GO:0008233;GO:0010466;GO:0010951;GO:0030414;	-	-	Similar to Wound-induced protease inhibitor (WIP1)
Os06g0633800	18364.2	22503	14225.3	0.632152	-0.661657	0.00031137	0.00661163	6	25690379	25693792	+	2004	OsATL5	GO:0003333;GO:0003333;GO:0005886;GO:0006865;GO:0015171;GO:0015171;GO:0016020;GO:0016021;GO:0016021;GO:0003333;GO:0003333;GO:0005886;GO:0006865;GO:0015171;GO:0015171;GO:0016020;GO:0016021;GO:0016021;	K14207	-	Amino acid transporter, transmembrane domain containing protein
Os04g0493400	30.7879	1.6393	59.9365	36.5624	5.19229	0.000312004	0.00661973	4	24687753	24689297	-	1078	Cht4(t)*(Chi4)	GO:0004568;GO:0005975;GO:0006032;GO:0016998;	K01183	[EC:3.2.1.14]	Similar to Chitinase
Os03g0393700	111.799	76.4046	147.194	1.92651	0.945988	0.000315191	0.00668195	3	15824108	15829103	-	2530	OsSCP18	GO:0004185;GO:0004185;GO:0006508;GO:0006508;GO:0004185;GO:0004185;GO:0006508;GO:0006508;GO:0004180;GO:0004185;GO:0004185;GO:0004185;GO:0004185;GO:0006508;GO:0006508;GO:0006508;GO:0008233;GO:0016787;GO:0051603;	K09646	[EC:3.4.16.-]	Similar to Serine carboxypeptidase family protein, expressed
Os03g0724100	138.154	95.9617	180.346	1.87936	0.910239	0.000320819	0.00679577	3	29421194	29425439	+	1334	-	GO:0008526;GO:0015914;GO:0120009;	-	-	Phosphatidylinositol transfer protein-like, N- terminal domain containing protein
Os05g0261700	108.315	44.7445	171.886	3.84151	1.94167	0.00032196	0.00681444	5	10114810	10126224	-	3475	-	GO:0005515;GO:0005886;GO:0006468;GO:0106310;GO:0106310;GO:0106311;GO:0106311;	-	-	Hypothetical conserved gene
Os03g0629900	1169.62	1437.92	901.323	0.626823	-0.673869	0.00032258	0.00682204	3	24047948	24053785	-	5076	-	-	-	-	Conserved hypothetical protein
Os03g0742900	92.7413	125.268	60.2142	0.480682	-1.05685	0.000322895	0.0068232	3	30480720	30483289	-	1165	OsIAA13	GO:0005515;GO:0005634;GO:0005634;GO:0005634;GO:0005634;GO:0006355;GO:0006355;GO:0006355;GO:0009734;GO:0009734;GO:0005515;GO:0005634;GO:0005634;GO:0005634;GO:0005634;GO:0006355;GO:0006355;GO:0006355;GO:0009734;GO:0009734;	K14484	-	Aux /IAA protein
Os08g0525700	275.811	347.858	203.763	0.585763	-0.77161	0.000323161	0.00682334	8	26143082	26147844	-	3426	-	-	-	-	Conserved hypothetical protein
Os09g0516600	3059.27	3753.85	2364.68	0.629934	-0.666728	0.000326433	0.00688687	9	20122454	20127415	-	1562	OsGLYII3	GO:0004416;GO:0004416;GO:0016787;GO:0019243;GO:0019243;GO:0046872;GO:0004416;GO:0004416;GO:0016787;GO:0019243;GO:0019243;GO:0046872;	K01069	[EC:3.1.2.6]	Glyoxalase II
Os05g0279850	41.9464	64.8159	19.0768	0.294323	-1.76453	0.000326876	0.00689067	5	11699832	11702720	-	1321	-	-	-	-	Hypothetical protein
Os01g0132000	526.682	620.134	433.231	0.698608	-0.517445	0.579751	0.939469	1	1760310	1761065	-	564	IAI2	GO:0004867;GO:0004867;GO:0004867;GO:0004867;GO:0005576;GO:0005576;GO:0008233;GO:0010466;GO:0010951;GO:0030414;	-	-	Similar to Wound-induced protease inhibitor (WIP1)
Os07g0607400	10.2357	17.7912	2.68017	0.150646	-2.73077	0.000327447	0.00689163	7	24961190	24964182	-	1730	OsPME20	GO:0005618;GO:0016787;GO:0030599;GO:0030599;GO:0030599;GO:0030599;GO:0030599;GO:0030599;GO:0042545;GO:0042545;GO:0042545;GO:0045330;GO:0045330;GO:0045490;GO:0045490;GO:0045490;GO:0045490;GO:0052689;	K01051	[EC:3.1.1.11]	Pectin lyase fold/virulence factor domain containing protein
Os12g0143800	19.2236	7.82972	30.6174	3.91041	1.96732	0.000328084	0.0068995	12	2154058	2158284	-	1398	DMC1A	GO:0000150;GO:0000166;GO:0000730;GO:0000794;GO:0003677;GO:0003690;GO:0003697;GO:0005524;GO:0005524;GO:0005634;GO:0005634;GO:0006259;GO:0006281;GO:0006312;GO:0007130;GO:0007131;GO:0007131;GO:0008094;GO:0008094;GO:0042148;GO:0043142;	K10872	-	Meiosis-specific DNA recombinase, Synaptonemal complex (SC) assembl
Os01g0132050	1.47354	2.68432	0.262757	0.0978859	-3.35276	0.25814	0.674511	1	1764784	1770260	-	4323	-	-	-	-	Hypothetical protein
Os06g0610000	123.347	162.777	83.9179	0.51554	-0.955845	0.000332619	0.00698366	6	24296662	24297321	+	660	-	-	-	-	Conserved hypothetical protein
Os02g0180200	538.811	374.257	703.365	1.87936	0.910244	0.000333655	0.00699922	2	4460342	4463571	+	765	-	GO:0003677;GO:0003677;GO:0003677;GO:0003677;	-	-	Uncharacterised protein family UPF0133 domain containing protein
Os03g0265100	206.117	263.257	148.977	0.5659	-0.821381	0.000334023	0.00699922	3	8737129	8741179	+	2031	PLS2	GO:0009247;GO:0009247;GO:0009941;GO:0009941;GO:0016740;GO:0016757;GO:0046506;GO:0046506;GO:0046510;GO:0046510;	K06119	[EC:2.4.1.-]	Glycosyltransferase, Leaf senescenc
Os06g0216700	416.234	549.507	282.962	0.514939	-0.957526	0.00033416	0.00699922	6	5930467	5931984	-	852	OsSCL3	GO:0009055;GO:0009055;GO:0009055;GO:0022900;	-	-	Cupredoxin domain containing protein
Os07g0281800	171.197	122.278	220.117	1.80014	0.848112	0.00033485	0.00700806	7	10735655	10738019	+	1472	AO	GO:0016491;GO:0016491;GO:0055114;	-	-	Similar to Aldehyde oxidase-2
Os06g0567200	30.1357	14.4452	45.8261	3.17242	1.66559	0.000335268	0.00701122	6	21893256	21898174	+	2014	OsAAO1	GO:0005507;GO:0005507;GO:0005507;GO:0005576;GO:0005576;GO:0005576;GO:0008447;GO:0008447;GO:0009505;GO:0009506;GO:0009506;GO:0016491;GO:0016491;GO:0016491;GO:0016491;GO:0016722;GO:0046872;GO:0055114;	K00423	[EC:1.10.3.3]	Ascorbate oxidase, Abiotic stress respons
Os10g0509100	629.202	378.406	879.997	2.32553	1.21756	0.00033601	0.00702114	10	19555089	19558369	+	2182	-	-	-	-	Similar to predicted protein
Os03g0684500	49.8652	71.19	28.5403	0.400904	-1.31867	0.000337302	0.00704251	3	27297348	27300251	+	2424	-	GO:0006486;GO:0006486;GO:0006486;GO:0009651;GO:0009651;GO:0009737;GO:0009737;GO:0009845;GO:0009845;GO:0016020;GO:0016021;GO:0016021;GO:0016021;GO:0016021;GO:0016757;GO:0016757;GO:0016757;GO:0016757;GO:0030259;	-	-	Similar to glycosyltransferase family protein 47
Os07g0581000	445.844	290.023	601.665	2.07454	1.05279	0.000338853	0.00706577	7	23511911	23515566	-	1725	-	GO:0005338;GO:0005338;GO:0005459;GO:0005459;GO:0005794;GO:0005794;GO:0015297;GO:0015931;GO:0016020;GO:0016021;GO:0016021;GO:0022857;GO:0055085;GO:0072334;GO:1901264;GO:0005338;GO:0005338;GO:0005459;GO:0005459;GO:0005794;GO:0005794;GO:0015297;GO:0015931;GO:0016020;GO:0016021;GO:0016021;GO:0022857;GO:0055085;GO:0072334;GO:1901264;	-	-	Protein of unknown function DUF250 domain containing protein
Os02g0521700	111.1	75.3154	146.884	1.95025	0.963661	0.000339131	0.00706577	2	19021694	19024719	+	2948	-	GO:0005777;GO:0047617;GO:0047617;GO:0047617;	-	-	Similar to Thioesterase family protein
Os07g0536300	8.80756	1.6393	15.9758	9.74554	3.28474	0.000339224	0.00706577	7	21054353	21073720	+	693	-	-	-	-	Gnk2-homologous domain domain containing protein
Os03g0805400	396.76	291.881	501.64	1.71865	0.781273	0.000340396	0.00708456	3	33627374	33630285	-	1839	-	GO:0005789;GO:0005789;GO:0005789;GO:0006665;GO:0006665;GO:0009737;GO:0009737;GO:0016020;GO:0016020;GO:0016021;GO:0016021;GO:0042392;GO:0046839;GO:0090332;GO:0090332;GO:0016020;GO:0016021;GO:0016021;GO:0005789;GO:0005789;GO:0006665;GO:0009737;GO:0016020;GO:0016020;GO:0016021;GO:0016021;GO:0042392;GO:0046839;GO:0090332;	-	-	Phosphatidic acid phosphatase type 2/haloperoxidase domain containing protein
Os12g0116400	107.405	71.0043	143.805	2.0253	1.01813	0.000340891	0.00708923	12	802534	806073	-	1011	OsWRKY97	GO:0003677;GO:0003700;GO:0003700;GO:0003700;GO:0005634;GO:0005634;GO:0006355;GO:0006355;GO:0043565;GO:0043565;	-	-	Similar to WRKY DNA binding domain containing protein, expressed
Os04g0630600	7.12081	0.983577	13.258	13.4794	3.75269	0.000341546	0.00709724	4	32078504	32081665	+	1196	OsSTA134	GO:0003824;GO:0003824;GO:0016491;GO:0016616;GO:0016616;GO:0050662;	K08695	[EC:1.3.1.77]	Similar to H0323C08.16 protein
Os08g0389700	1122.82	1487.28	758.355	0.509892	-0.971735	0.000343198	0.00712591	8	18452698	18458055	+	2015	-	GO:0016020;GO:0016021;GO:0016021;GO:0016020;GO:0016021;GO:0016021;GO:0016021;GO:0016021;GO:0016567;GO:0016567;GO:0031464;GO:0031464;GO:0016021;	-	-	Conserved hypothetical protein
Os01g0132500	45.3488	40.1557	50.542	1.25865	0.331878	0.393044	0.822011	1	1781075	1782386	+	1208	-	-	-	-	Protein of unknown function DUF1639 domain containing protein
Os08g0498100	1681.37	1284.57	2078.18	1.61781	0.694041	0.000344134	0.00713406	8	24586613	24587908	-	1097	OsOMT26	GO:0005634;GO:0005634;GO:0008168;GO:0008171;GO:0008171;GO:0008757;GO:0008757;GO:0008757;GO:0016740;GO:0032259;GO:0032259;GO:0046872;GO:0046872;	K18883	[EC:2.1.1.175]	Similar to Caffeoyl-CoA O-methyltransferase 2 (EC 2.1.1.104) (Trans-caffeoyl-CoA 3-O-methyltransferase 2) (CCoAMT-2) (CCoAOMT-2)
Os11g0284032	28.4377	51.4836	5.39176	0.104728	-3.25529	0.000345902	0.00716504	11	10185386	10187345	+	699	-	GO:0015333;GO:0016020;GO:0016020;GO:0016020;GO:0016021;GO:0016021;GO:0022857;GO:0022857;GO:0035673;GO:0055085;GO:0055085;GO:1904680;	-	-	Similar to POT family protein
Os08g0156000	13.0732	1.32703	24.8194	18.7029	4.22519	0.000347694	0.00719647	8	3244438	3245054	+	617	-	-	-	-	Conserved hypothetical protein
Os05g0414600	735.673	527.71	943.637	1.78817	0.838487	0.000348633	0.00721022	5	20278636	20281928	-	2634	-	-	-	-	Conserved hypothetical protein
Os06g0315000	20.7364	2.60089	38.8719	14.9456	3.90165	0.00034991	0.00723091	6	12115575	12117309	-	987	-	GO:0008168;GO:0008168;GO:0008757;GO:0032259;	K21483	[EC:2.1.1.274]	SAM dependent carboxyl methyltransferase domain containing protein
Os02g0696900	57.552	81.2326	33.8714	0.416968	-1.26199	0.000351045	0.00724867	2	28653055	28657883	+	1350	OsKANADI1	GO:0000976;GO:0003677;GO:0003677;GO:0005634;GO:0005634;GO:0005634;GO:0006355;GO:0006355;GO:0044212;	-	-	Myb-like DNA-binding domain, SHAQKYF class domain containing protein
Os02g0271000	4.36334	0	8.72668	Inf	Inf	0.00035212	0.00726514	2	9778410	9782065	-	2457	OsSub17	GO:0004252;GO:0004252;GO:0004252;GO:0006508;GO:0006508;GO:0006508;GO:0008233;GO:0008236;GO:0008236;GO:0008236;GO:0016787;	-	-	Similar to Subtilase
Os03g0685500	1526.27	1159.11	1893.43	1.63352	0.707983	0.000352782	0.00727308	3	27343321	27346707	-	788	-	GO:0005634;GO:0005634;GO:0005739;GO:0005739;GO:0007005;GO:0007005;	-	-	CHCH domain containing protein
Os04g0491700	733.938	907.771	560.106	0.617013	-0.696628	0.000354861	0.00730642	4	24567146	24571583	-	2575	-	GO:0005366;GO:0005366;GO:0005773;GO:0009705;GO:0009705;GO:0015293;GO:0015798;GO:0016020;GO:0016020;GO:0016020;GO:0016021;GO:0016021;GO:0016021;GO:0016021;GO:0022857;GO:0022857;GO:0055085;GO:0055085;	K08150	-	Sugar/inositol transporter domain containing protein
Os05g0590201	110.053	145.631	74.475	0.511396	-0.967487	0.000354966	0.00730642	5	29385916	29389665	+	3750	-	-	-	-	Hypothetical gene
Os06g0652000	1088.16	755.872	1420.44	1.87921	0.910125	0.000355235	0.00730642	6	26680169	26690049	+	3343	OsRpo	GO:0003677;GO:0003677;GO:0003677;GO:0003899;GO:0003899;GO:0003899;GO:0003899;GO:0006351;GO:0006351;GO:0006390;GO:0006390;GO:0016740;GO:0016779;GO:0034245;GO:0034245;GO:0003677;GO:0003677;GO:0003677;GO:0003899;GO:0003899;GO:0003899;GO:0003899;GO:0006351;GO:0006351;GO:0016740;GO:0016779;	K10908	[EC:2.7.7.6]	Similar to T3/T7-like RNA polymerase (Fragment)
Os11g0484000	1558.53	1911.38	1205.69	0.630795	-0.664756	0.000355731	0.00731089	11	17036933	17044163	-	1850	OsDEP	GO:0000287;GO:0000287;GO:0000287;GO:0000287;GO:0003824;GO:0005737;GO:0005737;GO:0005737;GO:0005737;GO:0008152;GO:0008270;GO:0008270;GO:0008652;GO:0009086;GO:0016311;GO:0016787;GO:0016787;GO:0016787;GO:0016829;GO:0019284;GO:0019284;GO:0019509;GO:0019509;GO:0019509;GO:0019509;GO:0043715;GO:0043715;GO:0043716;GO:0043716;GO:0043874;GO:0043874;GO:0043874;GO:0043874;GO:0046570;GO:0046570;GO:0046570;GO:…	K16054	-	Class II aldolase/adducin, N-terminal family protein
Os03g0660000	115.967	153.202	78.7317	0.513908	-0.960417	0.000356505	0.00732105	3	25859710	25860366	-	657	-	-	-	-	Conserved hypothetical protein
Os01g0132700	46.2258	49.4416	43.0101	0.869918	-0.201049	0.616003	0.961649	1	1787870	1791456	-	783	OsMed22_1	GO:0003712;GO:0003712;GO:0005634;GO:0006357;GO:0006357;GO:0006357;GO:0016592;GO:0016592;GO:0016592;GO:0016592;	K15139	-	Surfeit locus 5 family protein
Os05g0414200	142.763	99.5281	185.998	1.86879	0.902108	0.000360708	0.00739579	5	20258788	20262445	+	1641	-	GO:0043531;GO:0043531;GO:0043531;	-	-	NB-ARC domain containing protein
Os05g0194900	40.3973	6.26146	74.5331	11.9035	3.57331	0.000363739	0.0074521	5	5814320	5815467	+	1064	OsPPi-PFK	GO:0003872;GO:0003872;GO:0003872;GO:0003872;GO:0005737;GO:0006002;GO:0006002;GO:0006096;GO:0006096;GO:0006096;GO:0016301;GO:0016310;GO:0016740;GO:0046872;GO:0061615;	K00850	[EC:2.7.1.11]	Similar to Pyrophosphate-fructose-6-phosphate 1- phosphotransferase-like protein (Pyrophosphate-dependent phosphofructo-1-kinase-like protein)
Os03g0282232	357.452	451.18	263.725	0.584523	-0.774669	0.000367394	0.0075211	3	9680890	9681390	-	501	-	GO:0015031;GO:0015031;GO:0015031;GO:0016020;	-	-	Conserved hypothetical protein
Os01g0132766	42.4132	40.6476	44.1789	1.08688	0.120189	0.74116	1	1	1801983	1803280	-	1298	-	GO:0000976;GO:0003700;GO:0003700;GO:0005634;GO:0005634;GO:0006355;GO:0009736;GO:0009736;GO:0009740;GO:0009740;GO:0010026;GO:0010026;GO:0010090;GO:0043565;GO:0044212;	-	-	Zinc finger, C2H2-like domain containing protein
Os09g0421300	66.9989	119.515	14.4833	0.121184	-3.04472	0.000370322	0.00756924	9	15222675	15226444	-	2751	OsPLDalpha8	GO:0003824;GO:0003824;GO:0004630;GO:0004630;GO:0004630;GO:0004630;GO:0004630;GO:0004630;GO:0005509;GO:0005509;GO:0005509;GO:0005886;GO:0009395;GO:0016020;GO:0016020;GO:0016020;GO:0016042;GO:0016042;GO:0016787;GO:0046470;GO:0046470;GO:0070290;	-	-	Phospholipase D lambda
Os08g0498400	584.262	835.362	333.161	0.398823	-1.32618	0.000371231	0.00757823	8	24593142	24597525	-	1583	ROMT-17	GO:0008168;GO:0008171;GO:0008171;GO:0008757;GO:0008757;GO:0008757;GO:0016740;GO:0032259;GO:0032259;GO:0046872;GO:0046872;GO:0008171;	K18883	[EC:2.1.1.175]	Similar to Caffeoyl-CoA 3-O-methyltransferase (Fragment)
Os06g0676000	647.884	448.691	847.078	1.88789	0.916774	0.00037134	0.00757823	6	28059549	28065154	-	2196	NRAMP3	GO:0005384;GO:0006811;GO:0015086;GO:0015086;GO:0016020;GO:0016020;GO:0016020;GO:0016021;GO:0016021;GO:0030001;GO:0030001;GO:0046873;GO:0046873;GO:0055072;GO:0055072;GO:0070574;GO:0071421;	K21398	-	Integral membrane protein, Metal ion transpor
Os10g0158700	163.243	209.79	116.697	0.556254	-0.846184	0.00037252	0.00759639	10	3727965	3730348	+	1577	-	GO:0005515;	-	-	Conserved hypothetical protein
Os03g0861100	161.714	210.746	112.683	0.534687	-0.903234	0.000373154	0.00760341	3	36347843	36358584	+	4300	-	-	-	-	Conserved hypothetical protein
Os11g0199801	120.37	57.5244	183.215	3.185	1.67129	0.000374194	0.00761868	11	5010771	5013677	-	1138	-	-	-	-	Conserved hypothetical protein
Os10g0440500	247.531	135.115	359.947	2.664	1.41359	0.000375948	0.00764846	10	15827417	15827923	+	389	-	-	-	-	Heavy metal transport/detoxification protein domain containing protein
Os04g0511200	32.6482	14.5391	50.7574	3.49109	1.80368	0.000379076	0.00769767	4	25563419	25565153	-	1035	EFA27	GO:0004497;GO:0004497;GO:0005509;GO:0005509;GO:0005783;GO:0005783;GO:0005811;GO:0005811;GO:0016020;GO:0016491;GO:0031090;GO:0043231;GO:0046872;GO:1990137;GO:1990137;	K17991	[EC:1.11.2.3]	EFA27 for EF hand, abscisic acid, 27kD
Os09g0520550	833.197	1025.89	640.508	0.624345	-0.679585	0.000379295	0.00769767	9	20333919	20336386	-	1692	-	GO:0016020;GO:0016021;GO:0016021;	-	-	Similar to predicted protein
Os01g0132800	397.144	402.006	392.282	0.975811	-0.0353262	0.765533	1	1	1813011	1817601	-	1156	-	GO:0004045;GO:0004045;GO:0004045;GO:0006397;GO:0006397;GO:0008380;GO:0008380;GO:0009507;GO:0009536;GO:0009570;GO:0009570;	K01056	[EC:3.1.1.29]	Peptidyl-tRNA hydrolase family protein
Os04g0409200	1105.8	1382.87	828.72	0.599274	-0.738712	0.000379541	0.00769767	4	20240211	20243460	-	1170	OsBEIIa	GO:0003844;GO:0004553;GO:0005975;GO:0005978;	-	-	Starch branching enzyme IIa, Starch biosynthesis, Regulation of the properties of sugary endosper
Os01g0133100	2.41344	2.31474	2.51214	1.08528	0.118065	1	1	1	1834110	1836549	+	2215	-	GO:0016020;GO:0016021;GO:0016021;	-	-	Conserved hypothetical protein
Os05g0305900	384.271	272.283	496.259	1.82259	0.865986	0.00038235	0.00774266	5	13834116	13839997	+	3313	-	GO:0000166;GO:0004672;GO:0004672;GO:0004674;GO:0004674;GO:0005524;GO:0005524;GO:0005524;GO:0005524;GO:0006468;GO:0006468;GO:0016020;GO:0016020;GO:0016021;GO:0016021;GO:0016301;GO:0016310;GO:0016740;GO:0004672;GO:0004672;GO:0004672;GO:0005524;GO:0005524;GO:0005524;GO:0006468;GO:0006468;	-	-	Protein kinase, core domain containing protein
Os05g0217800	77.1519	147.284	7.01972	0.0476611	-4.39104	0.000391056	0.00790942	5	7255510	7257163	+	1391	OsBURP02	-	K01892	[EC:6.1.1.21]	BURP domain containing protein
Os02g0671400	772.402	965.537	579.266	0.599941	-0.737106	0.000391188	0.00790942	2	27273361	27279579	-	4202	-	-	-	-	Hypothetical gene
Os12g0512800	9.86044	0.667181	19.0537	28.5585	4.83585	0.000399301	0.00806723	12	19848833	19851543	-	1909	OsCYP71E5	GO:0004497;GO:0005506;GO:0005506;GO:0016020;GO:0016021;GO:0016491;GO:0016705;GO:0016705;GO:0016709;GO:0020037;GO:0020037;GO:0020037;GO:0046872;GO:0055114;	K13029	[EC:1.14.14.37]	Cytochrome P450 71E1 (EC 1.14.13.68) (4- hydroxyphenylacetaldehyde oxime monooxygenase)
Os05g0156500	383.501	289.743	477.258	1.64718	0.719995	0.000400652	0.00808377	5	3305712	3307705	+	827	OsDjB6	GO:0002221;GO:0005783;GO:0005788;GO:0005886;GO:0006457;GO:0051082;	-	-	Similar to Apobec-1 binding protein 2
Os05g0509500	144.463	46.9474	241.979	5.15426	2.36577	0.000400736	0.00808377	5	25229702	25233200	-	1999	-	GO:0000166;GO:0003723;GO:0003924;GO:0003924;GO:0003924;GO:0003924;GO:0003924;GO:0005525;GO:0005525;GO:0005525;GO:0005737;GO:0005786;GO:0005786;GO:0005786;GO:0005829;GO:0006614;GO:0006614;GO:0006614;GO:0006616;GO:0008312;GO:0008312;GO:0008312;GO:0008312;GO:0030942;GO:0045047;GO:0048500;GO:0048500;	K03106	[EC:3.6.5.4]	Similar to Signal recognition particle 54 kDa protein 2 (SRP54)
Os03g0100100	33.5109	17.2285	49.7932	2.89016	1.53115	0.000401348	0.0080899	3	26526	27352	+	827	-	GO:0004857;GO:0004857;GO:0005576;GO:0005886;GO:0043086;GO:0046910;GO:0046910;GO:0048046;GO:0048046;	-	-	Pectinesterase inhibitor domain containing protein
Os09g0394300	322.987	151.684	494.289	3.25867	1.70428	0.000401907	0.00809493	9	13631743	13640237	-	1605	OsGH9B11	GO:0000272;GO:0004553;GO:0004553;GO:0004553;GO:0005975;GO:0005975;GO:0005975;GO:0008152;GO:0008810;GO:0008810;GO:0016787;GO:0016798;GO:0030245;GO:0030245;	-	-	Glycoside hydrolase, family 9 protein
Os08g0479300	43.492	62.6038	24.3803	0.389437	-1.36054	0.000406974	0.00819071	8	23648009	23651073	+	1879	CycD4	GO:0000079;GO:0000079;GO:0000278;GO:0000307;GO:0000307;GO:0005634;GO:0005634;GO:0005737;GO:0005737;GO:0006468;GO:0007049;GO:0007088;GO:0008284;GO:0016538;GO:0016538;GO:0019901;GO:0044772;GO:0045787;GO:0051301;GO:0051301;	K18810	-	Cyclin, A/B/D/E domain containing protein
Os11g0454300	4.40712	8.81424	0	0	-Inf	0.000407621	0.00819742	11	15342877	15343671	-	708	Rab16A	GO:0005829;GO:0005829;GO:0009414;GO:0009414;GO:0009415;GO:0009415;GO:0009631;GO:0009631;GO:0009737;GO:0009737;	-	-	Similar to Water-stress inducible protein RAB21
Os03g0288101	398.115	494.147	302.083	0.611321	-0.709997	0.000407941	0.00819757	3	9960775	9962217	+	1074	-	-	-	-	Conserved hypothetical protein
Os09g0471550	49.2331	24.4611	74.005	3.02541	1.59713	0.000409316	0.00821891	9	17976511	17979418	-	2600	-	GO:0004674;GO:0004674;GO:0005509;GO:0005509;GO:0005509;GO:0005886;GO:0005886;GO:0006468;GO:0007166;GO:0007166;GO:0016020;GO:0030247;GO:0030247;	-	-	EGF-like calcium-binding domain containing protein
Os08g0331800	47.9896	5.49299	90.4861	16.473	4.04203	0.000413271	0.00829197	8	14663398	14664089	-	562	-	-	-	-	Conserved hypothetical protein
Os06g0179000	84.5364	112.708	56.365	0.500098	-0.999717	0.000414705	0.00831439	6	3924758	3927818	-	1937	-	GO:0004566;GO:0004566;GO:0009505;GO:0009505;GO:0016020;GO:0016020;GO:0016020;GO:0016798;GO:0016798;	K07964	[EC:3.2.1.166]	Glycoside hydrolase family 79, N-terminal protein
Os02g0302500	296.381	374.574	218.189	0.582499	-0.779672	0.00042022	0.00841853	2	11737656	11741563	-	897	-	-	-	-	Hypothetical conserved gene
Os06g0647700	136.657	180.645	92.6693	0.512992	-0.962991	0.000421682	0.00843886	6	26471877	26473706	-	1830	-	-	-	-	Hypothetical protein
Os02g0693000	130.759	90.9749	170.543	1.87462	0.906595	0.000421878	0.00843886	2	28453885	28454908	+	1024	-	-	-	-	Conserved hypothetical protein
Os08g0269700	445.062	569.583	320.54	0.562761	-0.829405	0.00042306	0.00845604	8	10294239	10295050	-	663	-	-	-	-	Conserved hypothetical protein
Os01g0133200	1.29742	1.31557	1.27928	0.972411	-0.0403619	1	1	1	1838282	1839194	-	913	-	-	-	-	Conserved hypothetical protein
Os01g0133400	610.425	504.584	716.266	1.41952	0.505401	0.0114158	0.0988342	1	1844263	1849102	+	1980	OsPGLCT	GO:0005351;GO:0005351;GO:0005887;GO:0008643;GO:0009941;GO:0009941;GO:0015293;GO:0016020;GO:0016020;GO:0016020;GO:0016020;GO:0016021;GO:0016021;GO:0016021;GO:0022857;GO:0022857;GO:0034219;GO:0055085;GO:0055085;GO:1902600;	-	-	Similar to Hexose transporter (Fragment)
Os02g0518800	291.012	369.792	212.232	0.573922	-0.801074	0.000425561	0.00848662	2	18859263	18862559	+	3086	-	-	-	-	Conserved hypothetical protein
Os03g0857400	11264.9	13634.8	8895.02	0.652378	-0.616219	0.000426495	0.00849879	3	36180601	36182960	-	1341	-	GO:0009535;GO:0009535;GO:0009535;GO:0009535;GO:0009773;GO:0009773;GO:0009773;GO:0016020;GO:0016021;GO:0016021;GO:0016730;GO:0016730;GO:0016730;	-	-	tRNA-binding arm domain containing protein
Os12g0630100	5.27677	0.32053	10.233	31.9253	4.99663	0.000429475	0.00854902	12	26956203	26956894	-	692	TOND1	GO:0005576;GO:0006952;	-	-	Thaumatin protein, Tolerance to nitrogen deficienc
Os03g0107700	54.3636	26.306	82.4213	3.13318	1.64763	0.00042992	0.00854902	3	470350	471075	+	726	Orysa	GO:0004860;GO:0004861;GO:0004861;GO:0005515;GO:0005634;GO:0005634;GO:0007049;GO:0045736;GO:0071901;GO:0071901;	-	-	Similar to EL2 protein
Os10g0147300	358.085	457.225	258.944	0.566338	-0.820264	0.000429994	0.00854902	10	2843303	2845284	+	1525	-	GO:0016020;GO:0016021;GO:0016021;	-	-	Conserved hypothetical protein
Os08g0561600	97.6613	130.802	64.5207	0.49327	-1.01955	0.00043036	0.00854981	8	28123306	28126259	-	2521	OsDSR6	-	-	-	Protein of unknown function DUF966 family protein
Os04g0578000	25.7762	4.26724	47.2851	11.081	3.47001	0.00043452	0.00862593	4	29131883	29134682	-	2112	ACS2	GO:0003824;GO:0003824;GO:0003824;GO:0009058;GO:0009058;GO:0030170;GO:0030170;GO:0030170;	K20772	[EC:4.4.1.14]	ACC synthase, Ethylene biosynthesi
Os03g0626700	90.0799	121.416	58.7439	0.483823	-1.04745	0.000437045	0.00866949	3	23870233	23876307	-	1914	-	GO:0006855;GO:0015238;GO:0015297;GO:0015297;GO:0015297;GO:0016020;GO:0016020;GO:0016020;GO:0016020;GO:0016021;GO:0016021;GO:0022857;GO:0042908;GO:0042910;GO:0042910;GO:0055085;GO:0055085;	K03327	-	Multi antimicrobial extrusion protein MatE family protein
Os01g0133500	406.885	504.033	309.737	0.614517	-0.702476	0.00127353	0.0197905	1	1849887	1856251	+	2150	-	GO:0009536;GO:0009536;GO:0009536;	-	-	Beta-lactamase-like domain containing protein
Os11g0470500	64.3185	89.614	39.023	0.435457	-1.1994	0.000439215	0.00869937	11	16144914	16161474	-	2111	-	GO:0000166;GO:0004672;GO:0004672;GO:0004672;GO:0004674;GO:0005524;GO:0005524;GO:0005524;GO:0005524;GO:0006468;GO:0006468;GO:0009506;GO:0009506;GO:0016020;GO:0016021;GO:0016021;GO:0016301;GO:0016310;GO:0016740;	-	-	Similar to Protein kinase domain containing protein, expressed
Os07g0521300	26.1371	12.5426	39.7316	3.16772	1.66344	0.00044124	0.00873288	7	20149389	20152787	-	1878	-	-	-	-	Conserved hypothetical protein
Os01g0133600	2.04887	2.9746	1.12314	0.377579	-1.40515	0.557423	0.934014	1	1857083	1858534	+	1339	-	GO:0008375;GO:0016020;GO:0016020;GO:0016020;GO:0016021;GO:0016021;GO:0016740;GO:0016757;GO:0016757;	-	-	Hypothetical conserved gene
Os02g0753000	22.8488	34.4759	11.2217	0.325493	-1.6193	0.000447142	0.00883637	2	31663080	31665818	+	1423	OsTPP4	GO:0003824;GO:0003824;GO:0004805;GO:0004805;GO:0004805;GO:0004805;GO:0005992;GO:0005992;GO:0005992;GO:0005992;GO:0016311;GO:0016787;	K01087	[EC:3.1.3.12]	Similar to Trehalose-6-phosphate phosphatase
Os03g0297000	390.095	294.576	485.613	1.64851	0.721167	0.000451641	0.00891855	3	10391789	10392766	-	870	-	-	-	-	Protein of unknown function DUF538 family protein
Os03g0679700	155.024	202.66	107.388	0.529892	-0.916229	0.000455447	0.00898694	3	26952053	26959001	+	3451	OsTHIC	GO:0009228;GO:0009228;GO:0016829;GO:0046872;GO:0051536;GO:0051536;GO:0051536;GO:0051536;GO:0051539;GO:0009228;GO:0009228;GO:0009228;GO:0009570;GO:0010266;GO:0016829;GO:0016830;GO:0016830;GO:0019904;GO:0046872;GO:0051536;GO:0051536;GO:0051536;GO:0051536;GO:0051539;GO:0080041;GO:0009228;GO:0009228;GO:0009228;GO:0009570;GO:0010266;GO:0016829;GO:0016830;GO:0016830;GO:0019904;GO:0046872;GO:0051536;GO:…	K03147	[EC:4.1.99.17]	Similar to Thiamine biosynthesis protein thiC
Os03g0138700	309.165	231.074	387.256	1.6759	0.744932	0.000457218	0.0090151	3	2131982	2136725	-	2218	-	GO:0015333;GO:0016020;GO:0016020;GO:0016020;GO:0016021;GO:0016021;GO:0022857;GO:0022857;GO:0035673;GO:0055085;GO:0055085;GO:1904680;	-	-	TGF-beta receptor, type I/II extracellular region family protein
Os07g0661000	74.4565	102.403	46.5099	0.454185	-1.13865	0.000461392	0.00908807	7	27865026	27868232	+	1229	-	GO:0004000;GO:0004000;GO:0006154;GO:0006154;GO:0019239;GO:0019239;GO:0046103;	K01488	[EC:3.5.4.4]	Adenosine/AMP deaminase domain containing protein
Os06g0475400	49.5665	69.8478	29.2853	0.419273	-1.25404	0.000461612	0.00908807	6	15968621	15973950	-	2075	-	GO:0005794;GO:0016020;GO:0016021;GO:0016021;GO:0016740;GO:0016757;GO:0016757;GO:0016757;GO:0016757;GO:0016757;	-	-	Glycosyltransferase AER61, uncharacterized domain containing protein
Os06g0602400	37.9663	55.3306	20.6019	0.372342	-1.4253	0.000462516	0.00909905	6	23806008	23811036	+	1825	OsRH52A	GO:0000166;GO:0003676;GO:0003676;GO:0003676;GO:0004386;GO:0004386;GO:0005524;GO:0005524;GO:0005524;GO:0005524;GO:0016787;	K11594	[EC:3.6.4.13]	Similar to DEAD-box protein 3, X-chromosomal (DEAD- box RNA helicase DEAD3) (mDEAD3) (Embryonic RNA helicase) (D1PAS1 related sequence 2)
Os03g0123800	218.228	157.315	279.141	1.77441	0.827338	0.000464719	0.00913553	3	1355516	1358037	+	1108	-	GO:0016020;GO:0016021;GO:0016021;	-	-	Similar to Hydrolase
Os11g0226201	161.743	113.714	209.772	1.84474	0.88342	0.000466253	0.0091541	11	6599802	6601409	+	1071	-	GO:0000166;GO:0004672;GO:0004672;GO:0004674;GO:0004674;GO:0005524;GO:0005524;GO:0005524;GO:0005524;GO:0005886;GO:0005886;GO:0006468;GO:0006468;GO:0006468;GO:0006468;	-	-	Similar to Protein kinase domain containing protein, expressed
Os04g0378575	90.29	58.5102	122.07	2.0863	1.06095	0.000466362	0.0091541	4	18490353	18494159	+	3807	-	GO:0005524;GO:0043531;GO:0043531;GO:0043531;	-	-	Similar to NBS-LRR protein (Fragment)
Os01g0133832	7.76891	4.92803	10.6098	2.15294	1.10631	0.251583	0.667561	1	1868093	1868762	-	670	-	-	-	-	Hypothetical gene
Os11g0634200	135.986	96.1567	175.816	1.82843	0.870604	0.000468402	0.00917786	11	24950810	24952652	-	1027	-	-	-	-	Conserved hypothetical protein
Os10g0483000	377.497	278.596	476.397	1.70999	0.773987	0.000468623	0.00917786	10	18240660	18243388	-	755	Osj10gBTF3	GO:0005829;GO:0005854;GO:0009651;GO:0042788;	K01527	-	Basal transcription factor 3-like protein, Vegetative growth and reproductive developmen
Os09g0385700	19.1221	6.55267	31.6915	4.83643	2.27394	0.000469099	0.00918034	9	13155093	13155832	-	740	OsSAP17	GO:0008270;GO:0008270;GO:0008270;GO:0046872;	-	-	Zinc finger, AN1-type domain containing protein
Os03g0647600	261.44	336.237	186.643	0.555093	-0.849197	0.000470096	0.00918919	3	25069214	25074703	-	2034	OSHAP2H	GO:0000978;GO:0000981;GO:0003677;GO:0003700;GO:0003700;GO:0003700;GO:0003700;GO:0005634;GO:0006355;GO:0006355;GO:0006355;GO:0006357;	K08064	-	Similar to Nf-Y-A subunit
Os06g0708500	1005.69	779.289	1232.1	1.58105	0.660884	0.000470252	0.00918919	6	29973898	29976322	+	1029	OsCYP20-1	GO:0000413;GO:0000413;GO:0003755;GO:0003755;GO:0003755;GO:0003755;GO:0006457;GO:0006457;GO:0006457;GO:0016853;GO:0000413;GO:0000413;GO:0000413;GO:0003755;GO:0003755;GO:0003755;GO:0003755;GO:0003755;GO:0005737;GO:0005768;GO:0005783;GO:0005802;GO:0006457;GO:0006457;GO:0006457;GO:0009506;GO:0009507;GO:0016018;GO:0016018;GO:0016853;GO:0042026;GO:0043231;GO:0048364;GO:0051082;	K01802	[EC:5.2.1.8]	Similar to Peptidyl-prolyl cis-trans isomerase
Os11g0508600	300.484	167.779	433.189	2.5819	1.36844	0.000471246	0.00920176	11	18171707	18174478	-	1492	11N3	GO:0005886;GO:0005887;GO:0005887;GO:0008515;GO:0008515;GO:0008643;GO:0008643;GO:0015770;GO:0015770;GO:0016020;GO:0016021;GO:0016021;GO:0016021;GO:0016021;GO:0034219;GO:0051119;GO:0051119;GO:0051119;	K15382	-	Sugar transporter, TAL effector-mediated susceptibility to bacterial pathoge
Os01g0133866	3.05039	1.66222	4.43855	2.67025	1.41698	0.41458	0.841221	1	1869486	1870071	-	586	-	-	-	-	Hypothetical protein
Os02g0206700	111.818	146.249	77.3858	0.529136	-0.918289	0.000473564	0.00923327	2	5978219	5979957	-	1739	-	GO:0008194;GO:0008194;GO:0008194;GO:0016740;GO:0016757;GO:0043231;GO:0080043;GO:0080044;	-	-	UDP-glucuronosyl/UDP-glucosyltransferase family protein
Os03g0326000	138.622	79.7196	197.525	2.47775	1.30903	0.00048028	0.00935268	3	11883831	11884796	-	880	-	GO:0000287;GO:0000287;GO:0000287;GO:0004012;GO:0005524;GO:0005524;GO:0005524;GO:0005886;GO:0015914;GO:0015914;GO:0016021;GO:0016021;GO:0016021;GO:0034204;GO:0045332;GO:0140326;GO:0140326;	-	-	Phospholipid-transporting ATPase 1 (EC 3.6.3.1) (Aminophospholipid flippase 1)
Os05g0552200	111.394	74.1546	148.633	2.00436	1.00314	0.000480402	0.00935268	5	27457526	27458747	-	1222	-	GO:0000139;GO:0000139;GO:0005783;GO:0005794;GO:0005794;GO:0006486;GO:0006486;GO:0006486;GO:0006486;GO:0008378;GO:0016020;GO:0016020;GO:0016020;GO:0016021;GO:0016021;GO:0016757;GO:0016758;	-	-	Glycosyl transferase, family 31 protein
Os01g0134200	6.31572	4.28603	8.3454	1.94711	0.961338	0.302158	0.729699	1	1876913	1879901	+	2989	-	-	-	-	Similar to Universal stress protein family protein
Os04g0589500	227.848	163.818	291.878	1.78172	0.83327	0.000482094	0.0093717	4	29798282	29801702	+	574	-	-	-	-	Conserved hypothetical protein
Os08g0163400	3658.58	4448.22	2868.94	0.644963	-0.632711	0.00048324	0.00938703	8	3732442	3736138	+	1921	OsSIG1	GO:0003700;GO:0006352;GO:0006355;GO:0003700;GO:0006352;GO:0006352;GO:0006355;GO:0006355;GO:0009507;GO:0016987;GO:0071461;GO:0071482;GO:0080005;GO:2001141;	K03086	-	RNA polymerase sigma-70 domain containing protein
Os05g0449600	156.05	200.575	111.526	0.55603	-0.846764	0.000483909	0.00939306	5	22068489	22072900	+	3237	-	GO:0016021;GO:0004553;GO:0004553;GO:0005576;GO:0005975;GO:0005975;GO:0008422;GO:0008422;GO:0009251;GO:0009251;GO:0016787;GO:0102483;	K05349	[EC:3.2.1.21]	Similar to glycosyl hydrolase family 3 protein
Os03g0780200	284.051	356.659	211.442	0.59284	-0.754286	0.000485677	0.00942041	3	32354145	32354714	-	570	-	GO:0016020;GO:0016021;GO:0016021;	-	-	Conserved hypothetical protein
Os04g0619400	130.854	89.0374	172.67	1.9393	0.955533	0.000487203	0.00944302	4	31463105	31466291	-	1606	OsRLCK160	GO:0000166;GO:0004672;GO:0004672;GO:0004674;GO:0004674;GO:0004674;GO:0005524;GO:0005524;GO:0005524;GO:0005524;GO:0005886;GO:0005886;GO:0006468;GO:0006468;GO:0016301;GO:0016310;GO:0016740;GO:0046777;GO:0046777;	-	-	Protein kinase, core domain containing protein
Os12g0514500	1342.87	1038.39	1647.35	1.58643	0.665788	0.00048808	0.00945171	12	19921665	19927728	-	2820	-	GO:0005524;GO:0005524;GO:0005524;GO:0006457;GO:0006457;GO:0006457;GO:0016887;GO:0051082;GO:0051082;GO:0000166;GO:0005524;GO:0005524;GO:0005524;GO:0005524;GO:0006457;GO:0006457;GO:0006457;GO:0016887;GO:0051082;GO:0051082;GO:0000166;GO:0005524;GO:0005524;GO:0005524;GO:0005524;GO:0005524;GO:0005618;GO:0005618;GO:0005739;GO:0005739;GO:0005783;GO:0005783;GO:0006457;GO:0006457;GO:0006457;GO:0006457;GO:…	K09487	-	Similar to Heat-shock protein precursor
Os07g0157900	32.1517	15.9235	48.3799	3.03828	1.60325	0.000488372	0.00945171	7	3111642	3113960	+	976	-	GO:0006259;GO:0008296;GO:0008296;GO:0016788;GO:0016788;GO:0090305;	-	-	Deoxyribonuclease, TatD domain containing protein
Os05g0588100	26.441	40.4962	12.3858	0.30585	-1.7091	0.000491915	0.00951326	5	29294340	29297211	-	855	-	GO:0016787;GO:0016787;GO:0016787;	K06130	[EC:3.1.1.5]	Similar to Biostress-resistance-related protein (Fragment)
Os05g0426200	3227.21	2510.16	3944.25	1.57132	0.651974	0.000499585	0.00965141	5	20880323	20884441	-	2564	ONAC036	GO:0003677;GO:0003677;GO:0003677;GO:0005634;GO:0006355;GO:0006355;GO:0006355;	-	-	No apical meristem (NAM) protein domain containing protein
Os06g0133900	668.1	505.011	831.19	1.64588	0.718863	0.000499794	0.00965141	6	1816266	1819747	+	1763	EPSPS	GO:0003824;GO:0003866;GO:0009073;GO:0016765;	K00800	[EC:2.5.1.19]	5-enolpyruvylshikimate-3-phosphate synthas
Os12g0563200	429.848	303.491	556.206	1.83269	0.873963	0.00050261	0.00969698	12	23096994	23099367	-	1100	TCD11	GO:0003723;GO:0003735;GO:0003735;GO:0003735;GO:0005840;GO:0005840;GO:0005840;GO:0006412;GO:0006412;GO:0019843;GO:0019843;GO:0019843;GO:0019843;	-	-	Plastid ribosomal small subunit protein S6, Chloroplast development at low temperatur
Os07g0680000	85.5087	56.6815	114.336	2.01716	1.01233	0.000502894	0.00969698	7	28809536	28819770	-	2449	VSR3	GO:0005509;GO:0005509;GO:0005509;GO:0005768;GO:0005768;GO:0005802;GO:0005802;GO:0006511;GO:0006511;GO:0006623;GO:0006623;GO:0006896;GO:0006896;GO:0016020;GO:0016020;GO:0016020;GO:0016021;GO:0016021;GO:0016567;GO:0017119;GO:0017119;GO:0061630;GO:0061630;	-	-	Similar to Vacuolar sorting receptor 1 precursor (AtVSR1) (Epidermal growth factor receptor-like protein 1) (AtELP1) (AtELP) (BP80-like protein b) (AtBP80b) (Spot 3 protein)
Os04g0346800	33.4289	17.3047	49.5531	2.86355	1.51781	0.000503838	0.00970805	4	16495037	16497729	+	916	-	GO:0000287;GO:0005737;GO:0005829;GO:0006253;GO:0009143;GO:0009143;GO:0009143;GO:0016787;GO:0042262;GO:0046872;GO:0047429;GO:0047429;GO:0047840;GO:0047840;GO:0000287;GO:0005737;GO:0005829;GO:0006253;GO:0009143;GO:0009143;GO:0009143;GO:0016787;GO:0042262;GO:0046872;GO:0047429;GO:0047429;GO:0047840;GO:0047840;	K16904	[EC:3.6.1.12]	Similar to OSIGBa0111I14.3 protein
Os01g0134500	292.893	268.886	316.9	1.17857	0.237032	0.548366	0.927166	1	1888525	1892262	+	1252	OsSTE1	GO:0000248;GO:0005506;GO:0005506;GO:0005783;GO:0005789;GO:0005789;GO:0005789;GO:0008610;GO:0008610;GO:0009924;GO:0016020;GO:0016020;GO:0016021;GO:0016021;GO:0016126;GO:0016491;GO:0016491;GO:0016491;GO:0016829;GO:0055114;GO:1990465;GO:1990465;	K00227	[EC:1.14.19.20]	Similar to Delta-7-sterol-C5(6)-desaturase (EC 1.3.3.-) (Delta-7-C-5 sterol desaturase) (Delta7-sterol- C5-desaturase)
Os01g0134700	386.623	138.161	635.084	4.5967	2.2006	0.0557308	0.285558	1	1902741	1904902	+	1603	-	GO:0002229;GO:0003700;GO:0003700;GO:0005516;GO:0005516;GO:0005634;GO:0005634;GO:0006355;GO:0010112;GO:0010224;GO:0042742;GO:0043565;GO:0043565;GO:0071219;GO:0080142;GO:0080142;GO:1900426;	-	-	Calmodulin binding protein-like family protein
Os09g0357400	65.1352	41.1363	89.1342	2.1668	1.11557	0.000512858	0.00986011	9	11540699	11556180	-	1946	-	GO:0043531;GO:0043531;GO:0043531;	-	-	Disease resistance protein domain containing protein
Os09g0460300	190.663	246.627	134.7	0.546168	-0.872584	0.000515236	0.00989857	9	17414087	17415604	+	1518	-	GO:0016787;GO:0016787;GO:0016787;GO:0016787;	-	-	Alpha/beta hydrolase fold-3 domain containing protein
Os05g0134400	216.024	277.141	154.907	0.558948	-0.839215	0.000515887	0.00989908	5	2010153	2014950	+	1600	prx65	GO:0004601;GO:0004601;GO:0004601;GO:0006979;GO:0006979;GO:0006979;GO:0020037;GO:0020037;GO:0020037;GO:0055114;GO:0098869;GO:0004601;GO:0004601;GO:0004601;GO:0004601;GO:0004601;GO:0005576;GO:0005576;GO:0006979;GO:0006979;GO:0006979;GO:0006979;GO:0009505;GO:0009505;GO:0009506;GO:0009506;GO:0016491;GO:0020037;GO:0020037;GO:0020037;GO:0020037;GO:0042744;GO:0042744;GO:0042744;GO:0046872;GO:0046872;GO:…	K00430	[EC:1.11.1.7]	Haem peroxidase, plant/fungal/bacterial family protein
Os06g0255400	324.667	237.161	412.173	1.73795	0.797383	0.000516017	0.00989908	6	8069204	8069983	-	780	-	GO:0005634;GO:0005634;GO:0005737;GO:0005737;GO:0016787;GO:0016787;GO:0016787;GO:0016787;	K07766	[EC:3.6.1.52]	Similar to Nudix hydrolase 18, mitochondrial precursor (EC 3.6.1.-) (AtNUDT18)
Os01g0134900	14.6251	19.7322	9.51805	0.48236	-1.05182	0.086505	0.374071	1	1912561	1915094	-	2003	-	GO:0004553;GO:0004553;GO:0004553;GO:0005975;GO:0005975;GO:0005975;GO:0016787;GO:0016798;GO:0016798;	-	-	(1,4)-beta-xylan endohydrolase, isoenzyme X-II (EC 3.2.1.8) (Fragment)
Os09g0452900	242.931	117.731	368.132	3.12691	1.64474	0.000516909	0.00990169	9	16980037	16983867	-	1687	-	GO:0000139;GO:0000139;GO:0005783;GO:0005794;GO:0005794;GO:0006486;GO:0006486;GO:0006486;GO:0006486;GO:0016020;GO:0016020;GO:0016020;GO:0016021;GO:0016021;GO:0016757;GO:0016758;GO:0048531;GO:0048531;	K20855	[EC:2.4.1.-]	Glycosyl transferase, family 31 protein
Os09g0127300	114.232	54.5002	173.965	3.192	1.67446	0.000517377	0.00990343	9	2083449	2086572	-	1611	OsCCR17	GO:0003824;GO:0003824;GO:0016491;GO:0016616;GO:0016616;GO:0050662;	K09753	[EC:1.2.1.44]	NAD(P)-binding domain containing protein
Os01g0135700	18.1092	15.3398	20.8785	1.36106	0.444733	0.466779	0.876598	1	1931016	1931904	-	889	OsCML16	GO:0005509;GO:0005509;GO:0005509;GO:0005509;GO:0046872;	K13448	-	EF-HAND 2 domain containing protein
Os04g0654500	6.16495	0.64839	11.6815	18.0162	4.17122	0.000519367	0.00992026	4	33377245	33378457	-	1213	-	-	-	-	Conserved hypothetical protein
Os01g0135900	1022.33	723.28	1321.39	1.82694	0.869428	9.08934e-06	0.000353296	1	1941012	1941851	+	840	Oshsp17.9B.	GO:0000302;GO:0005737;GO:0005737;GO:0006457;GO:0006457;GO:0009408;GO:0009651;GO:0009651;GO:0042542;GO:0042542;GO:0043621;GO:0043621;GO:0051082;GO:0051082;GO:0051259;GO:0051259;	-	-	Similar to Cytosolic class I small heat shock protein 3C (Fragment)
Os09g0533900	353.544	455.689	251.398	0.551687	-0.858078	0.000521289	0.00994926	9	20976449	20980651	-	2131	OsGH9B5	GO:0000272;GO:0004553;GO:0004553;GO:0004553;GO:0004553;GO:0005576;GO:0005576;GO:0005975;GO:0005975;GO:0005975;GO:0005975;GO:0008152;GO:0008810;GO:0008810;GO:0016787;GO:0016798;GO:0030245;GO:0030245;GO:0071555;GO:0071555;GO:0000272;GO:0004553;GO:0004553;GO:0004553;GO:0004553;GO:0005576;GO:0005576;GO:0005975;GO:0005975;GO:0005975;GO:0005975;GO:0008152;GO:0008810;GO:0008810;GO:0016787;GO:0016798;GO:…	-	-	Similar to CEL5=CELLULASE 5 (Fragment)
Os12g0113500	125.374	83.3448	167.404	2.00857	1.00617	0.000524625	0.009999	12	679079	682143	-	2030	CIPK14	GO:0000166;GO:0004672;GO:0004672;GO:0004674;GO:0004674;GO:0005524;GO:0005524;GO:0005524;GO:0005524;GO:0006468;GO:0006468;GO:0007165;GO:0007165;GO:0007165;GO:0016301;GO:0016310;GO:0016740;GO:0106310;GO:0106310;GO:0106311;GO:0106311;GO:0000166;GO:0004672;GO:0004672;GO:0004674;GO:0004674;GO:0005524;GO:0005524;GO:0005524;GO:0005524;GO:0006468;GO:0006468;GO:0007165;GO:0007165;GO:0007165;GO:0016301;GO:…	K07198	[EC:2.7.11.11]	Similar to CBL-interacting protein kinase 14
Os10g0512800	89.7454	119.146	60.3447	0.506476	-0.981434	0.000524658	0.009999	10	19756786	19768053	-	3681	OsRFPHC-10	GO:0000166;GO:0003777;GO:0003777;GO:0003777;GO:0005524;GO:0005524;GO:0005524;GO:0005524;GO:0005871;GO:0005871;GO:0005874;GO:0005874;GO:0005874;GO:0007018;GO:0007018;GO:0007018;GO:0008017;GO:0008017;GO:0008017;GO:0009507;GO:0009507;GO:0009536;GO:0016887;GO:0016887;GO:0046872;GO:0046872;GO:1990939;	K11498	-	Similar to predicted protein
Os08g0510500	229.046	293.009	165.082	0.563404	-0.827758	0.000525703	0.0100116	8	25321532	25325539	+	1546	-	GO:0005634;GO:0005634;GO:0005634;GO:0050832;GO:0050832;GO:0050832;GO:0005634;GO:0005634;GO:0005634;GO:0050832;GO:0050832;GO:0050832;	-	-	ENT domain containing protein
Os03g0718000	231.007	169.984	292.03	1.71799	0.780721	0.000527019	0.0100294	3	29067766	29071481	-	1115	OASB2	GO:0000162;GO:0000162;GO:0000162;GO:0004049;GO:0004049;GO:0004049;GO:0005950;GO:0005950;GO:0006541;GO:0006541;GO:0008652;GO:0009073;GO:0009507;GO:0009507;GO:0009536;GO:0016829;	K01658	[EC:4.1.3.27]	Similar to Anthranilate synthase beta chain
Os03g0196600	398.312	493.689	302.935	0.613615	-0.704594	0.0005285	0.0100503	3	5063818	5065197	-	1380	-	GO:0005737;GO:0005737;GO:0005829;GO:0005829;GO:0006535;GO:0006535;GO:0008652;GO:0009001;GO:0009001;GO:0009001;GO:0009001;GO:0009001;GO:0016412;GO:0016740;GO:0016740;GO:0016740;GO:0016746;GO:0019344;	K00640	[EC:2.3.1.30]	Similar to satase isoform II
Os07g0475900	281.797	202.628	360.966	1.78143	0.833032	0.000531896	0.0101076	7	17198555	17208207	-	1974	OsACTPK2	GO:0004672;GO:0004672;GO:0004672;GO:0004672;GO:0004674;GO:0005524;GO:0005524;GO:0005524;GO:0006468;GO:0006468;	-	-	Similar to kinase family protein
Os01g0136100	1.663	1.31557	2.01042	1.52818	0.611811	0.997999	1	1	1948773	1949587	-	815	Oshsp16.9A	GO:0000302;GO:0005737;GO:0005737;GO:0006457;GO:0006457;GO:0009408;GO:0009408;GO:0009408;GO:0009651;GO:0009651;GO:0042542;GO:0042542;GO:0043621;GO:0043621;GO:0051082;GO:0051082;GO:0051259;GO:0051259;GO:0051259;	K13993	-	16.9 kDa class I heat shock protein 1
Os02g0439200	13.4773	21.9292	5.02547	0.229168	-2.12552	0.000534802	0.0101481	2	14073571	14076360	+	2539	-	GO:0007131;GO:0007131;	-	-	Protein kinase PKN/PRK1, effector domain containing protein
Os11g0669100	44.1944	25.4227	62.9661	2.47676	1.30846	0.000539021	0.0102207	11	27015358	27021340	+	2271	-	GO:0003700;GO:0003700;GO:0005516;GO:0005516;GO:0005634;GO:0005634;GO:0006355;GO:0043565;GO:0043565;GO:0080142;GO:0080142;	-	-	Calmodulin binding protein-like family protein
Os10g0205700	742.65	355.853	1129.45	3.17391	1.66626	0.000540961	0.0102414	10	7529345	7530484	-	1030	-	-	-	-	Pollen Ole e 1 allergen/extensin domain containing protein
Os03g0734300	90.6767	41.2509	140.102	3.39635	1.76399	0.000541549	0.0102414	3	30078328	30078899	+	469	-	GO:0004867;GO:0004867;GO:0004867;GO:0004867;GO:0010951;	-	-	Similar to Proteinase inhibitor type II CEVI57 precursor
Os05g0176100	1043.99	1329.7	758.289	0.570271	-0.81028	0.00054157	0.0102414	5	4565244	4571358	-	3899	OsCesA1	GO:0005886;GO:0005886;GO:0016020;GO:0016020;GO:0016020;GO:0016021;GO:0016021;GO:0016740;GO:0016757;GO:0016760;GO:0016760;GO:0016760;GO:0016760;GO:0030244;GO:0030244;GO:0030244;GO:0030244;GO:0046872;GO:0046872;GO:0071555;GO:0071555;GO:0016020;GO:0016020;GO:0016020;GO:0016021;GO:0016021;GO:0016740;GO:0016760;GO:0016760;GO:0030244;GO:0030244;GO:0030244;GO:0016020;GO:0016020;GO:0016020;GO:0016021;GO:…	-	-	Similar to Cellulose synthase BoCesA1
Os06g0686400	201.716	141.538	261.894	1.85034	0.887792	0.000541673	0.0102414	6	28617447	28620310	+	1822	OsLTPG13	-	-	-	Bifunctional inhibitor/plant lipid transfer protein/seed storage domain containing protein
Os07g0479100	249.804	164.92	334.688	2.02939	1.02105	0.000542303	0.0102459	7	17400026	17403054	+	1264	OsRFPH2-17	GO:0016020;GO:0016021;GO:0016021;GO:0016021;	-	-	Zinc finger, RING/FYVE/PHD-type domain containing protein
Os04g0636100	172.34	114.489	230.191	2.01058	1.00762	0.000543245	0.0102563	4	32353487	32355998	+	2375	-	GO:0000137;GO:0000139;GO:0000139;GO:0005768;GO:0005768;GO:0005794;GO:0005794;GO:0005802;GO:0005802;GO:0016740;GO:0016757;GO:0016757;GO:0016757;GO:0045489;GO:0045489;GO:0047262;GO:0047262;GO:0048358;GO:0071555;GO:0071555;	K13648	[EC:2.4.1.43]	Glycosyl transferase, family 8 protein
Os02g0745100	302.421	376.445	228.398	0.606723	-0.720891	0.000545277	0.0102873	2	31266328	31269935	+	1408	LSI1	GO:0005215;GO:0005886;GO:0005886;GO:0015115;GO:0015115;GO:0015267;GO:0015267;GO:0015267;GO:0015708;GO:0015708;GO:0016020;GO:0016020;GO:0016020;GO:0016020;GO:0016020;GO:0016021;GO:0016021;GO:0048226;GO:0048226;GO:0055085;GO:0055085;	K09874	-	Aquaporin NIP III subfamily protein, Aquaporin, Silicon influx transporter, Arsenic species (As) uptake, Arsenite efflux, Selenite (Se) uptake, Water transpor
Os05g0411600	2535.61	1989.33	3081.9	1.54922	0.631537	0.000547407	0.0103201	5	20127157	20130395	+	1340	-	GO:0003676;GO:0003676;GO:0003676;	-	-	Similar to nucleic acid binding protein
Os01g0136200	2.45256	3.32858	1.57654	0.473639	-1.07814	0.693604	1	1	1951930	1952681	+	752	Oshsp16.9B	GO:0000302;GO:0005737;GO:0005737;GO:0006457;GO:0006457;GO:0009408;GO:0009408;GO:0009408;GO:0009651;GO:0009651;GO:0042542;GO:0042542;GO:0043621;GO:0043621;GO:0051082;GO:0051082;GO:0051259;GO:0051259;	K13993	-	16.9 kDa class I heat shock protein 1
Os01g0136300	3.94168	5.56496	2.31841	0.416608	-1.26324	0.387301	0.817844	1	1955181	1955914	-	734	-	-	-	-	Conserved hypothetical protein
Os01g0136400	446.554	385.748	507.361	1.31526	0.395353	0.134832	0.486113	1	1957847	1967451	-	2390	OsWAK1	GO:0000166;GO:0004672;GO:0004672;GO:0004674;GO:0004674;GO:0005524;GO:0005524;GO:0005524;GO:0005524;GO:0005886;GO:0005886;GO:0006468;GO:0006468;GO:0006468;GO:0007166;GO:0007166;GO:0016020;GO:0016021;GO:0016021;GO:0016301;GO:0016310;GO:0016740;GO:0030247;GO:0030247;	-	-	Protein kinase, core domain containing protein
Os03g0197900	26.9591	12.8517	41.0665	3.19541	1.676	0.000556196	0.0104557	3	5150966	5152038	-	1073	OsOFP8	GO:0005634;GO:0045892;GO:0045892;GO:0045892;GO:0045892;	-	-	Protein of unknown function DUF623, plant domain containing protein
Os03g0735000	1279.09	1554.68	1003.49	0.645464	-0.63159	0.000558965	0.0105002	3	30099369	30104572	-	2071	OsAGPL1	GO:0000166;GO:0003824;GO:0005524;GO:0005524;GO:0005978;GO:0005978;GO:0008152;GO:0008878;GO:0008878;GO:0008878;GO:0008878;GO:0009058;GO:0009058;GO:0009501;GO:0009501;GO:0009507;GO:0009536;GO:0009570;GO:0009941;GO:0016740;GO:0016779;GO:0016779;GO:0016779;GO:0019252;GO:0019252;	K00975	[EC:2.7.7.27]	Similar to Glucose-1-phosphate adenylyltransferase large subunit 2 (EC 2.7.7.27) (ADP-glucose synthase) (ADP- glucose pyrophosphorylase) (AGPASE S) (Alpha-D-glucose-1- phosphate adenyl transferase) (BLPL) (Fragment)
Os05g0230700	2305.92	2801.46	1810.38	0.646228	-0.629885	0.000561404	0.0105385	5	7950915	7954374	+	1988	OsIAA17	GO:0005515;GO:0005634;GO:0005634;GO:0005634;GO:0005634;GO:0006355;GO:0006355;GO:0006355;GO:0009733;GO:0009733;GO:0009734;GO:0009734;GO:0005515;GO:0005634;GO:0005634;GO:0005634;GO:0005634;GO:0006355;GO:0006355;GO:0006355;GO:0009734;GO:0009734;GO:0005515;GO:0005634;GO:0005634;GO:0005634;GO:0005634;GO:0006355;GO:0006355;GO:0006355;GO:0009733;GO:0009733;GO:0009734;GO:0009734;	K14484	-	Similar to Auxin-responsive protein IAA17
Os04g0117900	771.429	369.867	1172.99	3.17138	1.66511	0.000561895	0.0105402	4	1054609	1070887	+	1714	OsAMI2	GO:0004040;	K01426	[EC:3.5.1.4]	Amidase family protein
Os01g0136450	11.6991	9.24338	14.1549	1.53135	0.614805	0.329719	0.755949	1	1961587	1962403	-	693	-	GO:0030247;GO:0030247;	-	-	Conserved hypothetical protein
Os01g0136500	45.1961	32.6426	57.7497	1.76915	0.823059	0.0367462	0.217524	1	1962884	1963627	-	744	-	GO:0030247;GO:0030247;	-	-	Conserved hypothetical protein
Os12g0438600	288.496	209.482	367.51	1.75438	0.81096	0.00056658	0.0106053	12	14487420	14491026	-	2681	OsCBSCLC7	GO:0005247;GO:0009671;GO:0009671;GO:0009705;GO:0009705;GO:0010167;GO:0015698;GO:0015706;GO:0015706;GO:0016020;GO:0016021;GO:0016021;GO:0043231;GO:1902476;GO:1902600;	-	-	Similar to chloride channel protein
Os11g0151300	430.063	322.044	538.083	1.67084	0.74057	0.000569359	0.0106497	11	2382462	2383247	-	786	OsRPL26.1	GO:0002181;GO:0002181;GO:0003723;GO:0003723;GO:0003723;GO:0003723;GO:0003735;GO:0003735;GO:0003735;GO:0003735;GO:0005840;GO:0005840;GO:0005840;GO:0006412;GO:0006412;GO:0015934;GO:0015934;GO:0022625;GO:0022625;GO:0042273;GO:0042273;	K02898	-	Similar to 60S ribosomal protein L26-1
Os08g0133000	157.506	110.445	204.567	1.85221	0.889244	0.000569766	0.0106497	8	1843879	1846124	+	1202	-	GO:0016702;GO:0016702;GO:0016702;GO:0017172;GO:0017172;GO:0046872;GO:0055114;	K23953	[EC:1.13.11.-]	Protein of unknown function DUF1637 family protein
Os01g0136600	0.847581	0.678644	1.01652	1.49787	0.58291	0.996562	1	1	1970071	1970782	+	712	-	-	-	-	Conserved hypothetical protein
Os12g0616500	27.9253	3.63032	52.2204	14.3845	3.84645	0.000572224	0.0106804	12	26177081	26179003	+	1923	OsCHX15	GO:0006812;GO:0006812;GO:0006885;GO:0006885;GO:0009536;GO:0009941;GO:0012505;GO:0012505;GO:0015299;GO:0015299;GO:0015299;GO:0016020;GO:0016021;GO:0016021;GO:0016021;GO:0016021;GO:0055085;GO:0055085;GO:1902600;	-	-	Similar to cation proton exchanger
Os03g0359100	400.69	506.776	294.603	0.581329	-0.782573	0.000573077	0.0106887	3	13941461	13948782	-	2709	-	-	-	-	Similar to aminotransferase, class IV family protein
Os08g0466050	172.63	224.567	120.693	0.537449	-0.895799	0.000574484	0.0107074	8	22887607	22893050	+	3087	-	GO:0006261;GO:0008622;GO:0042276;	-	-	Similar to DNA polymerase epsilon subunit 2
Os04g0631000	31.7391	46.82	16.6582	0.355792	-1.49089	0.000575104	0.0107113	4	32131925	32135388	+	1085	-	GO:0003824;GO:0003824;GO:0016491;GO:0016616;GO:0016616;GO:0050662;	K08695	[EC:1.3.1.77]	Similar to H0105C05.4 protein
Os05g0153000	40.6218	57.9565	23.2871	0.401803	-1.31544	0.000577491	0.0107481	5	3050934	3056996	+	3072	VLN1	GO:0003779;GO:0005737;GO:0005737;GO:0005856;GO:0007015;GO:0007015;GO:0032432;GO:0032432;GO:0051014;GO:0051015;GO:0051015;GO:0051015;GO:0051017;GO:0051693;GO:0051693;GO:0003779;GO:0003779;GO:0005737;GO:0005737;GO:0005856;GO:0007015;GO:0007015;GO:0015629;GO:0030835;GO:0032432;GO:0032432;GO:0051014;GO:0051015;GO:0051015;GO:0051015;GO:0051017;GO:0051693;GO:0051693;	K08017	-	Gelsolin family protein
Os03g0120200	71.6279	97.3863	45.8695	0.471005	-1.08618	0.000578732	0.0107636	3	1109242	1113045	-	2330	OsREM6.2	-	-	-	Remorin, C-terminal region domain containing protein
Os10g0548000	1807.13	2214.7	1399.55	0.631938	-0.662146	0.000580415	0.0107872	10	21440286	21443643	-	1671	-	GO:0055114;	-	-	Hypothetical conserved gene
Os03g0366350	61.0316	84.5672	37.496	0.443387	-1.17336	0.000581619	0.010802	3	14323784	14326412	-	2111	OsFbox141	GO:0005515;	-	-	Similar to F-box domain containing protein
Os02g0169400	104.76	138.013	71.5076	0.518123	-0.948634	0.000585403	0.0108534	2	3748511	3755492	-	3003	OsAGO17	GO:0003676;GO:0003676;GO:0003676;GO:0005515;GO:0031047;GO:0031047;	K11593	-	Similar to Argonaute 4 protein
Os01g0136700	8.78095	0.987711	16.5742	16.7804	4.0687	0.000120948	0.00310348	1	1971228	1975465	-	4238	-	GO:0016020;GO:0016021;GO:0016021;GO:0030247;GO:0030247;	-	-	Conserved hypothetical protein
Os11g0151002	462.814	567.86	357.769	0.63003	-0.666507	0.000585946	0.0108534	11	2367903	2372136	-	1425	-	GO:0005515;	-	-	Similar to Calmodulin binding protein
Os11g0432900	1311.18	1010.76	1611.61	1.59445	0.673062	0.000586042	0.0108534	11	13971700	13979647	-	1738	OsSCP56	GO:0004180;GO:0004185;GO:0004185;GO:0004185;GO:0006508;GO:0006508;GO:0006508;GO:0008233;GO:0016747;GO:0016787;GO:0019748;GO:0019748;GO:0004185;GO:0004185;GO:0006508;GO:0006508;	K16296	[EC:3.4.16.-]	Peptidase S10, serine carboxypeptidase family protein
Os07g0686500	168.266	216.959	119.572	0.551128	-0.85954	0.000587391	0.0108707	7	29162416	29166574	+	2905	-	GO:0071249;	-	-	Protein of unknown function DUF632 domain containing protein
Os04g0498400	412.838	512.365	313.311	0.6115	-0.709575	0.000592662	0.0109605	4	24911518	24913911	-	1744	-	GO:0016021;	-	-	Conserved hypothetical protein
Os04g0154800	12.8646	1.33436	24.3948	18.282	4.19235	0.000593657	0.0109712	4	3766206	3768464	+	2259	-	GO:0016021;	-	-	Protein of unknown function DUF594 family protein
Os08g0453700	55.9349	34.574	77.2958	2.23566	1.1607	0.00059496	0.0109807	8	22210390	22219247	+	3061	RbohF	GO:0004601;GO:0004601;GO:0004601;GO:0004601;GO:0005509;GO:0005509;GO:0005509;GO:0005886;GO:0016020;GO:0016020;GO:0016020;GO:0016021;GO:0016021;GO:0016174;GO:0016491;GO:0016491;GO:0016491;GO:0046872;GO:0050664;GO:0050664;GO:0055114;GO:0098869;	K13447	-	Similar to ATRBOH F (ARABIDOPSIS THALIANA RESPIRATORY BURST OXIDASE PROTEIN F); NAD(P)H oxidase
Os11g0271000	88.3513	118.87	57.8328	0.486522	-1.03942	0.000595013	0.0109807	11	9463861	9466447	-	1474	-	-	-	-	Hypothetical protein
Os05g0367400	99.2449	66.4647	132.025	1.98639	0.990152	0.000601624	0.0110949	5	17644847	17649658	-	1202	-	GO:0000166;GO:0004788;GO:0004788;GO:0004788;GO:0004788;GO:0004788;GO:0005524;GO:0005524;GO:0005524;GO:0005524;GO:0005737;GO:0005829;GO:0005829;GO:0006772;GO:0006772;GO:0009229;GO:0009229;GO:0009229;GO:0009229;GO:0016301;GO:0016301;GO:0016310;GO:0016740;GO:0030975;GO:0030975;	K00949	[EC:2.7.6.2]	Thiamin pyrophosphokinase, eukaryotic domain containing protein
Os01g0136800	1.00067	1.3197	0.681645	0.516513	-0.953123	0.839029	1	1	1977423	1982484	-	2362	OsWAK2	GO:0000166;GO:0004672;GO:0004672;GO:0004672;GO:0005524;GO:0005524;GO:0005524;GO:0005524;GO:0006468;GO:0006468;GO:0016020;GO:0016021;GO:0016021;GO:0016301;GO:0016301;GO:0016310;GO:0016310;GO:0016740;GO:0030247;GO:0030247;	-	-	Protein kinase, core domain containing protein
Os01g0136850	0.167437	0	0.334873	Inf	Inf	0.988967	1	1	1977659	1982249	+	1855	-	-	-	-	Hypothetical protein
Os08g0505900	26.3783	39.614	13.1426	0.331767	-1.59176	0.000603983	0.011115	8	25015802	25017363	-	1562	PGIP6	GO:0005515;	-	-	Leucine-rich repeat (LRR) protein, Inhibitor of fungal polygalacturonase, Defence respons
Os06g0110000	107.385	143.503	71.2672	0.496624	-1.00977	0.00061058	0.0112285	6	580670	586443	+	1925	OsKAO	GO:0004497;GO:0004497;GO:0004497;GO:0005506;GO:0005506;GO:0005783;GO:0005783;GO:0005783;GO:0005789;GO:0005789;GO:0007275;GO:0007275;GO:0009685;GO:0009686;GO:0009686;GO:0009846;GO:0009846;GO:0009860;GO:0009860;GO:0010268;GO:0016020;GO:0016021;GO:0016021;GO:0016125;GO:0016125;GO:0016132;GO:0016132;GO:0016491;GO:0016491;GO:0016705;GO:0016705;GO:0020037;GO:0020037;GO:0020037;GO:0046872;GO:0051777;GO:…	K04123	[EC:1.14.14.107]	Similar to DWARF3 (Fragment)
Os08g0474866	141.204	97.6667	184.741	1.89155	0.919569	0.000612689	0.0112562	8	23403049	23404168	-	1120	-	GO:0016787;GO:0016787;GO:0016787;GO:0016787;	-	-	Similar to gibberellin receptor GID1L2
Os03g0330000	70.2672	95.8625	44.6718	0.465999	-1.1016	0.000612945	0.0112562	3	12133472	12138706	-	2821	-	GO:0000139;GO:0000139;GO:0005794;GO:0016740;GO:0016757;GO:0016757;GO:0016757;GO:0045489;GO:0045489;GO:0047262;GO:0047262;GO:0071555;GO:0071555;	K13648	[EC:2.4.1.43]	Glycosyl transferase, family 8 protein
Os12g0116000	146.643	188.365	104.922	0.557014	-0.844214	0.000614648	0.0112796	12	783540	788103	-	2609	-	GO:0005509;GO:0005509;GO:0005509;GO:0005768;GO:0005768;GO:0005794;GO:0005802;GO:0005802;GO:0006511;GO:0006511;GO:0006623;GO:0006623;GO:0006896;GO:0006896;GO:0016020;GO:0016020;GO:0016020;GO:0016021;GO:0016021;GO:0016567;GO:0017119;GO:0017119;GO:0061630;GO:0061630;GO:0005509;GO:0005509;GO:0005509;GO:0005794;GO:0016020;GO:0016021;GO:0016021;	-	-	Similar to PV72
Os01g0136900	0.339322	0.678644	0	0	-Inf	0.768129	1	1	1984267	1986150	+	1575	-	GO:0000166;GO:0004672;GO:0004672;GO:0004672;GO:0004674;GO:0005524;GO:0005524;GO:0005524;GO:0005524;GO:0006468;GO:0006468;GO:0016020;GO:0016021;GO:0016021;GO:0016301;GO:0016310;GO:0016740;GO:0030247;GO:0030247;	-	-	Similar to Stress-induced receptor-like kinase 2
[truncated: 24,794 more rows]
